# Supplementary material for: Transfer hydrogenation of aldehydes catalyzed by silyl hydrido iron complexes bearing a [PSiP] pincer ligand
Source: RSC Adv. 2018 Apr 17;8(25):14092–9. doi: 10.1039/c8ra02606h (PMC9079873; doi:10.1039/c8ra02606h)
Supplement: RA-008-C8RA02606H-s002 [file RA-008-C8RA02606H-s002.cif]

# Electronic Supplementary Material (ESI) for RSC Advances.
# This journal is © The Royal Society of Chemistry 2018

####################################################################### 
# 
# This file contains crystal structure data downloaded from the 
# Cambridge Structural Database (CSD) hosted by the Cambridge 
# Crystallographic Data Centre (CCDC).
# 
# Full information about CCDC data access policies and citation 
# guidelines are available at http://www.ccdc.cam.ac.uk/access/V1 
# 
# Audit and citation data items may have been added by the CCDC. 
# Please retain this information to preserve the provenance of 
# this file and to allow appropriate attribution of the data. 
# 
#######################################################################

data_complex7
_database_code_depnum_ccdc_archive 'CCDC 1490870'
_audit_update_record             
;
2017-12-20 deposited with the CCDC.
2018-04-02 downloaded from the CCDC.
;
_audit_creation_date             2016-06-01
_audit_creation_method           
;
Olex2 1.2
(compiled 2016.02.19 svn.r3266 for OlexSys, GUI svn.r5155)
;
_shelxl_version_number           2014-3
_chemical_name_common            ?
_chemical_name_systematic        
;
 ?
;
_chemical_formula_moiety         'C28 H49 Fe O P3 Si'
_chemical_formula_sum            'C28 H49 Fe O P3 Si'
_chemical_formula_weight         578.52
_chemical_melting_point          ?
loop_
_atom_type_symbol
_atom_type_description
_atom_type_scat_dispersion_real
_atom_type_scat_dispersion_imag
_atom_type_scat_source
C C 0.0033 0.0016 'International Tables Vol C Tables 4.2.6.8 and 6.1.1.4'
H H 0.0000 0.0000 'International Tables Vol C Tables 4.2.6.8 and 6.1.1.4'
Fe Fe 0.3463 0.8444 'International Tables Vol C Tables 4.2.6.8 and 6.1.1.4'
O O 0.0106 0.0060 'International Tables Vol C Tables 4.2.6.8 and 6.1.1.4'
P P 0.1023 0.0942 'International Tables Vol C Tables 4.2.6.8 and 6.1.1.4'
Si Si 0.0817 0.0704 'International Tables Vol C Tables 4.2.6.8 and 6.1.1.4'

_shelx_space_group_comment       
;
The symmetry employed for this shelxl refinement is uniquely defined
by the following loop, which should always be used as a source of
symmetry information in preference to the above space-group names.
They are only intended as comments.
;
_space_group_crystal_system      monoclinic
_space_group_IT_number           14
_space_group_name_H-M_alt        'P 1 21/n 1'
_space_group_name_Hall           '-P 2yn'
loop_
_space_group_symop_operation_xyz
'x, y, z'
'-x+1/2, y+1/2, -z+1/2'
'-x, -y, -z'
'x-1/2, -y-1/2, z-1/2'

_cell_length_a                   13.5670(5)
_cell_length_b                   16.7800(5)
_cell_length_c                   13.9927(5)
_cell_angle_alpha                90
_cell_angle_beta                 106.554(3)
_cell_angle_gamma                90
_cell_volume                     3053.46(19)
_cell_formula_units_Z            4
_cell_measurement_reflns_used    28061
_cell_measurement_temperature    153.15
_cell_measurement_theta_max      34.90
_cell_measurement_theta_min      1.94
_shelx_estimated_absorpt_T_max   ?
_shelx_estimated_absorpt_T_min   ?
_exptl_absorpt_coefficient_mu    0.709
_exptl_absorpt_correction_T_max  0.9665
_exptl_absorpt_correction_T_min  0.6775
_exptl_absorpt_correction_type   integration
_exptl_absorpt_process_details   ?
_exptl_crystal_colour            yellow
_exptl_crystal_colour_primary    yellow
_exptl_crystal_density_diffrn    1.258
_exptl_crystal_density_meas      .
_exptl_crystal_density_method    ?
_exptl_crystal_description       block
_exptl_crystal_F_000             1240
loop_
_exptl_crystal_face_index_h
_exptl_crystal_face_index_k
_exptl_crystal_face_index_l
_exptl_crystal_face_perp_dist
4 1 -4 0.0176
-4 4 -2 0.3433
-4 -2 4 0.0195
4 -4 2 0.2870
-1 4 3 0.2010
1 -4 -3 0.1748

_exptl_crystal_preparation       ?
_exptl_crystal_size_max          0.34
_exptl_crystal_size_mid          0.287
_exptl_crystal_size_min          0.21
_exptl_special_details           
;
 ?
;
_exptl_transmission_factor_max   ?
_exptl_transmission_factor_min   ?
_diffrn_reflns_av_R_equivalents  0.0385
_diffrn_reflns_av_unetI/netI     0.0387
_diffrn_reflns_Laue_measured_fraction_full 0.964
_diffrn_reflns_Laue_measured_fraction_max 0.964
_diffrn_reflns_limit_h_max       16
_diffrn_reflns_limit_h_min       -16
_diffrn_reflns_limit_k_max       13
_diffrn_reflns_limit_k_min       -20
_diffrn_reflns_limit_l_max       17
_diffrn_reflns_limit_l_min       -17
_diffrn_reflns_number            15439
_diffrn_reflns_point_group_measured_fraction_full 0.964
_diffrn_reflns_point_group_measured_fraction_max 0.964
_diffrn_reflns_theta_full        26.000
_diffrn_reflns_theta_max         25.999
_diffrn_reflns_theta_min         1.845
_diffrn_ambient_temperature      153.15
_diffrn_detector                 Pilatus300K
_diffrn_detector_area_resol_mean 5.81
_diffrn_detector_type            DECTRIS
_diffrn_measured_fraction_theta_full 0.964
_diffrn_measured_fraction_theta_max 0.964
_diffrn_measurement_device       '4-circle goniometer'
_diffrn_measurement_device_type  'Stoe StadiVari'
_diffrn_measurement_method       'rotation method'
_diffrn_radiation_collimation    '0.6 mm diameter'
_diffrn_radiation_monochromator  'multilayer optics'
_diffrn_radiation_polarisn_norm  0
_diffrn_radiation_probe          x-ray
_diffrn_radiation_type           MoK\a
_diffrn_radiation_wavelength     0.71073
_diffrn_source                   'Mo GeniX 3D HF'
_diffrn_source_current           1.000
_diffrn_source_power             0.050
_diffrn_source_target            Mo
_diffrn_source_type              'microfocus sealed X-ray tube'
_diffrn_source_voltage           50
_reflns_Friedel_coverage         0.000
_reflns_Friedel_fraction_full    .
_reflns_Friedel_fraction_max     .
_reflns_number_gt                4604
_reflns_number_total             5786
_reflns_special_details          
;
 Reflections were merged by SHELXL according to the crystal
 class for the calculation of statistics and refinement.
 
 _reflns_Friedel_fraction is defined as the number of unique
 Friedel pairs measured divided by the number that would be
 possible theoretically, ignoring centric projections and
 systematic absences.
;
_reflns_threshold_expression     'I > 2\s(I)'
_computing_cell_refinement       ?
_computing_data_collection       ?
_computing_data_reduction        ?
_computing_molecular_graphics    'Olex2 (Dolomanov et al., 2009)'
_computing_publication_material  'Olex2 (Dolomanov et al., 2009)'
_computing_structure_refinement  'ShelXL (Sheldrick, 2015)'
_computing_structure_solution    'ShelXS (Sheldrick, 2008)'
_refine_diff_density_max         0.671
_refine_diff_density_min         -0.372
_refine_diff_density_rms         0.068
_refine_ls_extinction_coef       .
_refine_ls_extinction_method     none
_refine_ls_goodness_of_fit_ref   0.973
_refine_ls_hydrogen_treatment    mixed
_refine_ls_matrix_type           full
_refine_ls_number_parameters     323
_refine_ls_number_reflns         5786
_refine_ls_number_restraints     0
_refine_ls_R_factor_all          0.0498
_refine_ls_R_factor_gt           0.0352
_refine_ls_restrained_S_all      0.973
_refine_ls_shift/su_max          0.001
_refine_ls_shift/su_mean         0.000
_refine_ls_structure_factor_coef Fsqd
_refine_ls_weighting_details     
'w=1/[\s^2^(Fo^2^)+(0.0619P)^2^] where P=(Fo^2^+2Fc^2^)/3'
_refine_ls_weighting_scheme      calc
_refine_ls_wR_factor_gt          0.0877
_refine_ls_wR_factor_ref         0.0924
_refine_special_details          
;
 ?
;
_olex2_refinement_description    
;
1. Fixed Uiso
 At 1.2 times of:
  All C(H) groups
 At 1.5 times of:
  All C(H,H,H) groups
2.a Ternary CH refined with riding coordinates:
 C1(H1), C4(H4), C20(H20), C23(H23)
2.b Aromatic/amide H refined with riding coordinates:
 C9(H9), C10(H10), C11(H11), C12(H12), C16(H16), C17(H17), C18(H18), C19(H19)
2.c Idealised Me refined as rotating group:
 C2(H2A,H2B,H2C), C3(H3A,H3B,H3C), C5(H5A,H5B,H5C), C6(H6A,H6B,H6C), C13(H13A,
 H13B,H13C), C21(H21A,H21B,H21C), C22(H22A,H22B,H22C), C24(H24A,H24B,H24C),
 C25(H25A,H25B,H25C), C26(H26A,H26B,H26C), C27(H27A,H27B,H27C), C28(H28A,H28B,
 H28C)
;
_atom_sites_solution_hydrogens   mixed
_atom_sites_solution_primary     direct
_atom_sites_solution_secondary   ?
loop_
_atom_site_label
_atom_site_type_symbol
_atom_site_fract_x
_atom_site_fract_y
_atom_site_fract_z
_atom_site_U_iso_or_equiv
_atom_site_adp_type
_atom_site_occupancy
_atom_site_site_symmetry_order
_atom_site_calc_flag
_atom_site_refinement_flags_posn
_atom_site_refinement_flags_adp
_atom_site_refinement_flags_occupancy
_atom_site_disorder_assembly
_atom_site_disorder_group
Fe1 Fe 0.04367(3) 0.79759(2) 0.31997(2) 0.01875(9) Uani 1 1 d . . . . .
P1 P -0.04877(5) 0.71912(3) 0.38652(4) 0.02003(13) Uani 1 1 d . . . . .
P2 P 0.06621(4) 0.86683(3) 0.19437(4) 0.01824(13) Uani 1 1 d . . . . .
P3 P 0.14372(5) 0.85744(3) 0.45407(4) 0.02614(14) Uani 1 1 d . . . . .
Si1 Si 0.07303(5) 0.68682(3) 0.23889(5) 0.02044(14) Uani 1 1 d . . . . .
O1 O 0.17181(16) 0.62309(11) 0.26342(18) 0.0445(5) Uani 1 1 d . . . . .
C1 C -0.17547(19) 0.75453(13) 0.39702(18) 0.0270(5) Uani 1 1 d . . . . .
H1 H -0.2074 0.7091 0.4237 0.032 Uiso 1 1 calc R . . . .
C2 C -0.2477(2) 0.77566(15) 0.2951(2) 0.0318(5) Uani 1 1 d . . . . .
H2A H -0.2208 0.8221 0.2683 0.048 Uiso 1 1 calc GR . . . .
H2B H -0.3160 0.7880 0.3018 0.048 Uiso 1 1 calc GR . . . .
H2C H -0.2527 0.7304 0.2497 0.048 Uiso 1 1 calc GR . . . .
C3 C -0.1667(2) 0.82405(17) 0.4694(2) 0.0398(6) Uani 1 1 d . . . . .
H3A H -0.1205 0.8094 0.5346 0.060 Uiso 1 1 calc GR . . . .
H3B H -0.2349 0.8366 0.4764 0.060 Uiso 1 1 calc GR . . . .
H3C H -0.1393 0.8708 0.4436 0.060 Uiso 1 1 calc GR . . . .
C4 C 0.0130(2) 0.67208(14) 0.51119(18) 0.0294(5) Uani 1 1 d . . . . .
H4 H 0.0488 0.7156 0.5568 0.035 Uiso 1 1 calc R . . . .
C5 C 0.0952(2) 0.61381(15) 0.5015(2) 0.0364(6) Uani 1 1 d . . . . .
H5A H 0.0625 0.5672 0.4632 0.055 Uiso 1 1 calc GR . . . .
H5B H 0.1362 0.5969 0.5680 0.055 Uiso 1 1 calc GR . . . .
H5C H 0.1401 0.6397 0.4670 0.055 Uiso 1 1 calc GR . . . .
C6 C -0.0592(2) 0.63079(19) 0.5622(2) 0.0446(7) Uani 1 1 d . . . . .
H6A H -0.1089 0.6695 0.5733 0.067 Uiso 1 1 calc GR . . . .
H6B H -0.0190 0.6088 0.6264 0.067 Uiso 1 1 calc GR . . . .
H6C H -0.0960 0.5876 0.5196 0.067 Uiso 1 1 calc GR . . . .
C7 C -0.08776(18) 0.62897(12) 0.30913(17) 0.0225(5) Uani 1 1 d . . . . .
C8 C -0.02731(18) 0.61100(12) 0.24609(18) 0.0229(5) Uani 1 1 d . . . . .
C9 C -0.0456(2) 0.53954(13) 0.19211(19) 0.0294(5) Uani 1 1 d . . . . .
H9 H -0.0030 0.5254 0.1514 0.035 Uiso 1 1 calc R . . . .
C10 C -0.1251(2) 0.48912(13) 0.1973(2) 0.0328(6) Uani 1 1 d . . . . .
H10 H -0.1367 0.4408 0.1603 0.039 Uiso 1 1 calc R . . . .
C11 C -0.1874(2) 0.50942(13) 0.2564(2) 0.0319(6) Uani 1 1 d . . . . .
H11 H -0.2436 0.4762 0.2578 0.038 Uiso 1 1 calc R . . . .
C12 C -0.1680(2) 0.57790(13) 0.31340(19) 0.0286(5) Uani 1 1 d . . . . .
H12 H -0.2094 0.5905 0.3558 0.034 Uiso 1 1 calc R . . . .
C13 C 0.2730(3) 0.6483(2) 0.2713(4) 0.0671(11) Uani 1 1 d . . . . .
H13A H 0.2762 0.6693 0.2069 0.101 Uiso 1 1 calc GR . . . .
H13B H 0.3201 0.6030 0.2904 0.101 Uiso 1 1 calc GR . . . .
H13C H 0.2929 0.6901 0.3221 0.101 Uiso 1 1 calc GR . . . .
C14 C 0.05915(18) 0.71895(13) 0.10623(18) 0.0230(5) Uani 1 1 d . . . . .
C15 C 0.05000(18) 0.80098(12) 0.08517(17) 0.0208(4) Uani 1 1 d . . . . .
C16 C 0.0305(2) 0.82738(14) -0.01300(18) 0.0276(5) Uani 1 1 d . . . . .
H16 H 0.0248 0.8829 -0.0267 0.033 Uiso 1 1 calc R . . . .
C17 C 0.0195(2) 0.77406(15) -0.09080(19) 0.0325(5) Uani 1 1 d . . . . .
H17 H 0.0049 0.7928 -0.1574 0.039 Uiso 1 1 calc R . . . .
C18 C 0.0298(2) 0.69314(15) -0.07078(19) 0.0329(6) Uani 1 1 d . . . . .
H18 H 0.0225 0.6561 -0.1237 0.040 Uiso 1 1 calc R . . . .
C19 C 0.0509(2) 0.66654(13) 0.0266(2) 0.0292(5) Uani 1 1 d . . . . .
H19 H 0.0599 0.6111 0.0397 0.035 Uiso 1 1 calc R . . . .
C20 C -0.02821(18) 0.94706(12) 0.14224(17) 0.0225(5) Uani 1 1 d . . . . .
H20 H -0.0101 0.9705 0.0837 0.027 Uiso 1 1 calc R . . . .
C21 C -0.13715(19) 0.91400(14) 0.10509(19) 0.0282(5) Uani 1 1 d . . . . .
H21A H -0.1410 0.8760 0.0509 0.042 Uiso 1 1 calc GR . . . .
H21B H -0.1855 0.9578 0.0805 0.042 Uiso 1 1 calc GR . . . .
H21C H -0.1550 0.8869 0.1600 0.042 Uiso 1 1 calc GR . . . .
C22 C -0.0238(2) 1.01414(13) 0.2174(2) 0.0332(6) Uani 1 1 d . . . . .
H22A H -0.0393 0.9926 0.2766 0.050 Uiso 1 1 calc GR . . . .
H22B H -0.0744 1.0552 0.1870 0.050 Uiso 1 1 calc GR . . . .
H22C H 0.0452 1.0376 0.2368 0.050 Uiso 1 1 calc GR . . . .
C23 C 0.19047(18) 0.91810(13) 0.20014(17) 0.0249(5) Uani 1 1 d . . . . .
H23 H 0.1984 0.9616 0.2507 0.030 Uiso 1 1 calc R . . . .
C24 C 0.2811(2) 0.86202(16) 0.2399(2) 0.0363(6) Uani 1 1 d . . . . .
H24A H 0.2791 0.8405 0.3044 0.054 Uiso 1 1 calc GR . . . .
H24B H 0.3455 0.8913 0.2483 0.054 Uiso 1 1 calc GR . . . .
H24C H 0.2771 0.8182 0.1927 0.054 Uiso 1 1 calc GR . . . .
C25 C 0.2003(2) 0.95785(16) 0.1048(2) 0.0334(6) Uani 1 1 d . . . . .
H25A H 0.2010 0.9169 0.0551 0.050 Uiso 1 1 calc GR . . . .
H25B H 0.2644 0.9885 0.1199 0.050 Uiso 1 1 calc GR . . . .
H25C H 0.1417 0.9936 0.0784 0.050 Uiso 1 1 calc GR . . . .
C26 C 0.2062(3) 0.95334(16) 0.4434(2) 0.0441(7) Uani 1 1 d . . . . .
H26A H 0.2576 0.9453 0.4072 0.066 Uiso 1 1 calc GR . . . .
H26B H 0.2399 0.9741 0.5101 0.066 Uiso 1 1 calc GR . . . .
H26C H 0.1543 0.9915 0.4070 0.066 Uiso 1 1 calc GR . . . .
C27 C 0.2559(2) 0.80301(16) 0.5285(2) 0.0365(6) Uani 1 1 d . . . . .
H27A H 0.2337 0.7529 0.5518 0.055 Uiso 1 1 calc GR . . . .
H27B H 0.2922 0.8354 0.5860 0.055 Uiso 1 1 calc GR . . . .
H27C H 0.3021 0.7915 0.4876 0.055 Uiso 1 1 calc GR . . . .
C28 C 0.0874(2) 0.88919(17) 0.5524(2) 0.0409(7) Uani 1 1 d . . . . .
H28A H 0.0328 0.9281 0.5252 0.061 Uiso 1 1 calc GR . . . .
H28B H 0.1408 0.9136 0.6070 0.061 Uiso 1 1 calc GR . . . .
H28C H 0.0586 0.8428 0.5775 0.061 Uiso 1 1 calc GR . . . .
H H -0.031(3) 0.8659(17) 0.339(3) 0.046(9) Uiso 1 1 d . . . . .

loop_
_atom_site_aniso_label
_atom_site_aniso_U_11
_atom_site_aniso_U_22
_atom_site_aniso_U_33
_atom_site_aniso_U_23
_atom_site_aniso_U_13
_atom_site_aniso_U_12
Fe1 0.02142(18) 0.01694(14) 0.01832(16) 0.00290(10) 0.00636(13) -0.00017(12)
P1 0.0201(3) 0.0202(2) 0.0215(3) 0.0051(2) 0.0087(2) 0.0030(2)
P2 0.0195(3) 0.0177(2) 0.0184(3) 0.00320(18) 0.0070(2) 0.0011(2)
P3 0.0301(4) 0.0275(3) 0.0200(3) -0.0001(2) 0.0058(3) -0.0040(2)
Si1 0.0193(3) 0.0175(2) 0.0262(3) 0.0034(2) 0.0093(3) 0.0023(2)
O1 0.0350(12) 0.0377(9) 0.0623(14) 0.0038(9) 0.0162(10) 0.0040(9)
C1 0.0224(12) 0.0310(11) 0.0309(13) 0.0035(9) 0.0128(10) 0.0044(10)
C2 0.0252(13) 0.0355(12) 0.0361(14) 0.0060(10) 0.0113(11) 0.0083(10)
C3 0.0308(15) 0.0501(15) 0.0422(16) -0.0091(12) 0.0163(12) 0.0080(12)
C4 0.0291(14) 0.0340(12) 0.0254(12) 0.0119(9) 0.0085(10) -0.0008(10)
C5 0.0304(15) 0.0387(13) 0.0379(15) 0.0202(11) 0.0062(12) 0.0069(11)
C6 0.0383(17) 0.0613(17) 0.0389(16) 0.0273(13) 0.0185(13) 0.0066(14)
C7 0.0211(12) 0.0193(9) 0.0268(12) 0.0067(8) 0.0064(9) 0.0036(9)
C8 0.0202(12) 0.0186(9) 0.0295(12) 0.0061(8) 0.0065(9) 0.0020(8)
C9 0.0346(15) 0.0214(10) 0.0341(13) 0.0030(9) 0.0127(11) 0.0026(10)
C10 0.0373(15) 0.0187(10) 0.0386(14) 0.0024(9) 0.0047(12) -0.0028(10)
C11 0.0288(14) 0.0238(10) 0.0408(15) 0.0094(10) 0.0065(11) -0.0046(10)
C12 0.0264(13) 0.0248(10) 0.0354(13) 0.0082(9) 0.0103(11) -0.0018(9)
C13 0.041(2) 0.0494(17) 0.114(4) 0.0117(19) 0.029(2) 0.0077(16)
C14 0.0185(12) 0.0249(10) 0.0283(12) 0.0006(9) 0.0112(9) 0.0019(9)
C15 0.0177(11) 0.0247(10) 0.0219(11) -0.0001(8) 0.0086(9) 0.0012(8)
C16 0.0291(14) 0.0309(11) 0.0237(12) 0.0024(9) 0.0091(10) 0.0035(10)
C17 0.0322(14) 0.0433(13) 0.0232(12) -0.0013(10) 0.0097(11) 0.0038(11)
C18 0.0312(14) 0.0413(13) 0.0291(13) -0.0134(10) 0.0129(11) -0.0006(11)
C19 0.0298(14) 0.0249(10) 0.0375(14) -0.0047(9) 0.0171(11) 0.0014(10)
C20 0.0254(12) 0.0198(9) 0.0247(11) 0.0067(8) 0.0113(9) 0.0054(9)
C21 0.0230(13) 0.0320(11) 0.0307(13) 0.0100(9) 0.0095(10) 0.0044(10)
C22 0.0388(16) 0.0227(10) 0.0412(15) 0.0014(10) 0.0161(12) 0.0067(10)
C23 0.0212(12) 0.0289(10) 0.0248(12) 0.0036(9) 0.0069(9) -0.0034(9)
C24 0.0209(13) 0.0485(14) 0.0398(15) 0.0144(12) 0.0093(11) 0.0019(11)
C25 0.0268(14) 0.0420(13) 0.0336(14) 0.0108(11) 0.0124(11) -0.0041(11)
C26 0.064(2) 0.0369(13) 0.0256(14) -0.0042(10) 0.0037(13) -0.0209(13)
C27 0.0288(15) 0.0446(14) 0.0306(14) 0.0043(11) -0.0004(11) -0.0026(12)
C28 0.0474(18) 0.0477(15) 0.0292(14) -0.0118(11) 0.0135(13) -0.0065(13)

_geom_special_details            
;
 All esds (except the esd in the dihedral angle between two l.s. planes)
 are estimated using the full covariance matrix.  The cell esds are taken
 into account individually in the estimation of esds in distances, angles
 and torsion angles; correlations between esds in cell parameters are only
 used when they are defined by crystal symmetry.  An approximate (isotropic)
 treatment of cell esds is used for estimating esds involving l.s. planes.
;
loop_
_geom_bond_atom_site_label_1
_geom_bond_atom_site_label_2
_geom_bond_distance
_geom_bond_site_symmetry_2
_geom_bond_publ_flag
Fe1 P1 2.1998(6) . ?
Fe1 P2 2.1997(6) . ?
Fe1 P3 2.2183(7) . ?
Fe1 Si1 2.2712(6) . ?
Fe1 H 1.60(3) . ?
P1 C1 1.864(2) . ?
P1 C4 1.880(2) . ?
P1 C7 1.848(2) . ?
P2 C15 1.847(2) . ?
P2 C20 1.858(2) . ?
P2 C23 1.874(2) . ?
P3 C26 1.845(3) . ?
P3 C27 1.826(3) . ?
P3 C28 1.833(3) . ?
Si1 O1 1.672(2) . ?
Si1 C8 1.887(2) . ?
Si1 C14 1.890(2) . ?
O1 C13 1.410(4) . ?
C1 H1 1.0000 . ?
C1 C2 1.524(4) . ?
C1 C3 1.527(3) . ?
C2 H2A 0.9800 . ?
C2 H2B 0.9800 . ?
C2 H2C 0.9800 . ?
C3 H3A 0.9800 . ?
C3 H3B 0.9800 . ?
C3 H3C 0.9800 . ?
C4 H4 1.0000 . ?
C4 C5 1.518(4) . ?
C4 C6 1.533(3) . ?
C5 H5A 0.9800 . ?
C5 H5B 0.9800 . ?
C5 H5C 0.9800 . ?
C6 H6A 0.9800 . ?
C6 H6B 0.9800 . ?
C6 H6C 0.9800 . ?
C7 C8 1.398(3) . ?
C7 C12 1.400(3) . ?
C8 C9 1.401(3) . ?
C9 H9 0.9500 . ?
C9 C10 1.390(4) . ?
C10 H10 0.9500 . ?
C10 C11 1.383(4) . ?
C11 H11 0.9500 . ?
C11 C12 1.381(4) . ?
C12 H12 0.9500 . ?
C13 H13A 0.9800 . ?
C13 H13B 0.9800 . ?
C13 H13C 0.9800 . ?
C14 C15 1.406(3) . ?
C14 C19 1.399(3) . ?
C15 C16 1.395(3) . ?
C16 H16 0.9500 . ?
C16 C17 1.384(3) . ?
C17 H17 0.9500 . ?
C17 C18 1.386(4) . ?
C18 H18 0.9500 . ?
C18 C19 1.384(4) . ?
C19 H19 0.9500 . ?
C20 H20 1.0000 . ?
C20 C21 1.525(3) . ?
C20 C22 1.530(3) . ?
C21 H21A 0.9800 . ?
C21 H21B 0.9800 . ?
C21 H21C 0.9800 . ?
C22 H22A 0.9800 . ?
C22 H22B 0.9800 . ?
C22 H22C 0.9800 . ?
C23 H23 1.0000 . ?
C23 C24 1.522(3) . ?
C23 C25 1.531(3) . ?
C24 H24A 0.9800 . ?
C24 H24B 0.9800 . ?
C24 H24C 0.9800 . ?
C25 H25A 0.9800 . ?
C25 H25B 0.9800 . ?
C25 H25C 0.9800 . ?
C26 H26A 0.9800 . ?
C26 H26B 0.9800 . ?
C26 H26C 0.9800 . ?
C27 H27A 0.9800 . ?
C27 H27B 0.9800 . ?
C27 H27C 0.9800 . ?
C28 H28A 0.9800 . ?
C28 H28B 0.9800 . ?
C28 H28C 0.9800 . ?

loop_
_geom_angle_atom_site_label_1
_geom_angle_atom_site_label_2
_geom_angle_atom_site_label_3
_geom_angle
_geom_angle_site_symmetry_1
_geom_angle_site_symmetry_3
_geom_angle_publ_flag
P1 Fe1 P3 101.43(2) . . ?
P1 Fe1 Si1 85.63(2) . . ?
P1 Fe1 H 84.1(11) . . ?
P2 Fe1 P1 151.67(3) . . ?
P2 Fe1 P3 104.23(2) . . ?
P2 Fe1 Si1 87.08(2) . . ?
P2 Fe1 H 89.5(11) . . ?
P3 Fe1 Si1 129.86(3) . . ?
P3 Fe1 H 78.3(12) . . ?
Si1 Fe1 H 151.5(12) . . ?
C1 P1 Fe1 119.49(8) . . ?
C1 P1 C4 103.77(11) . . ?
C4 P1 Fe1 119.13(8) . . ?
C7 P1 Fe1 110.15(7) . . ?
C7 P1 C1 101.00(11) . . ?
C7 P1 C4 100.23(10) . . ?
C15 P2 Fe1 109.51(7) . . ?
C15 P2 C20 101.67(10) . . ?
C15 P2 C23 101.76(10) . . ?
C20 P2 Fe1 117.33(7) . . ?
C20 P2 C23 101.27(10) . . ?
C23 P2 Fe1 122.43(8) . . ?
C26 P3 Fe1 120.72(9) . . ?
C27 P3 Fe1 117.76(9) . . ?
C27 P3 C26 98.92(14) . . ?
C27 P3 C28 100.09(14) . . ?
C28 P3 Fe1 118.77(10) . . ?
C28 P3 C26 96.13(14) . . ?
O1 Si1 Fe1 131.71(9) . . ?
O1 Si1 C8 96.09(10) . . ?
O1 Si1 C14 103.52(11) . . ?
C8 Si1 Fe1 107.05(7) . . ?
C8 Si1 C14 111.92(10) . . ?
C14 Si1 Fe1 105.94(7) . . ?
C13 O1 Si1 121.96(19) . . ?
P1 C1 H1 107.1 . . ?
C2 C1 P1 111.23(16) . . ?
C2 C1 H1 107.1 . . ?
C2 C1 C3 110.5(2) . . ?
C3 C1 P1 113.38(19) . . ?
C3 C1 H1 107.1 . . ?
C1 C2 H2A 109.5 . . ?
C1 C2 H2B 109.5 . . ?
C1 C2 H2C 109.5 . . ?
H2A C2 H2B 109.5 . . ?
H2A C2 H2C 109.5 . . ?
H2B C2 H2C 109.5 . . ?
C1 C3 H3A 109.5 . . ?
C1 C3 H3B 109.5 . . ?
C1 C3 H3C 109.5 . . ?
H3A C3 H3B 109.5 . . ?
H3A C3 H3C 109.5 . . ?
H3B C3 H3C 109.5 . . ?
P1 C4 H4 107.0 . . ?
C5 C4 P1 109.39(17) . . ?
C5 C4 H4 107.0 . . ?
C5 C4 C6 109.5(2) . . ?
C6 C4 P1 116.55(19) . . ?
C6 C4 H4 107.0 . . ?
C4 C5 H5A 109.5 . . ?
C4 C5 H5B 109.5 . . ?
C4 C5 H5C 109.5 . . ?
H5A C5 H5B 109.5 . . ?
H5A C5 H5C 109.5 . . ?
H5B C5 H5C 109.5 . . ?
C4 C6 H6A 109.5 . . ?
C4 C6 H6B 109.5 . . ?
C4 C6 H6C 109.5 . . ?
H6A C6 H6B 109.5 . . ?
H6A C6 H6C 109.5 . . ?
H6B C6 H6C 109.5 . . ?
C8 C7 P1 115.14(17) . . ?
C8 C7 C12 119.9(2) . . ?
C12 C7 P1 124.91(18) . . ?
C7 C8 Si1 116.76(16) . . ?
C7 C8 C9 118.6(2) . . ?
C9 C8 Si1 124.59(18) . . ?
C8 C9 H9 119.5 . . ?
C10 C9 C8 120.9(2) . . ?
C10 C9 H9 119.5 . . ?
C9 C10 H10 120.1 . . ?
C11 C10 C9 119.8(2) . . ?
C11 C10 H10 120.1 . . ?
C10 C11 H11 119.9 . . ?
C12 C11 C10 120.1(2) . . ?
C12 C11 H11 119.9 . . ?
C7 C12 H12 119.8 . . ?
C11 C12 C7 120.5(2) . . ?
C11 C12 H12 119.8 . . ?
O1 C13 H13A 109.5 . . ?
O1 C13 H13B 109.5 . . ?
O1 C13 H13C 109.5 . . ?
H13A C13 H13B 109.5 . . ?
H13A C13 H13C 109.5 . . ?
H13B C13 H13C 109.5 . . ?
C15 C14 Si1 117.60(16) . . ?
C19 C14 Si1 124.47(17) . . ?
C19 C14 C15 117.8(2) . . ?
C14 C15 P2 115.45(17) . . ?
C16 C15 P2 124.68(16) . . ?
C16 C15 C14 119.9(2) . . ?
C15 C16 H16 119.4 . . ?
C17 C16 C15 121.1(2) . . ?
C17 C16 H16 119.4 . . ?
C16 C17 H17 120.2 . . ?
C16 C17 C18 119.5(2) . . ?
C18 C17 H17 120.2 . . ?
C17 C18 H18 120.1 . . ?
C19 C18 C17 119.7(2) . . ?
C19 C18 H18 120.1 . . ?
C14 C19 H19 119.0 . . ?
C18 C19 C14 121.9(2) . . ?
C18 C19 H19 119.0 . . ?
P2 C20 H20 107.7 . . ?
C21 C20 P2 111.29(14) . . ?
C21 C20 H20 107.7 . . ?
C21 C20 C22 110.3(2) . . ?
C22 C20 P2 112.05(17) . . ?
C22 C20 H20 107.7 . . ?
C20 C21 H21A 109.5 . . ?
C20 C21 H21B 109.5 . . ?
C20 C21 H21C 109.5 . . ?
H21A C21 H21B 109.5 . . ?
H21A C21 H21C 109.5 . . ?
H21B C21 H21C 109.5 . . ?
C20 C22 H22A 109.5 . . ?
C20 C22 H22B 109.5 . . ?
C20 C22 H22C 109.5 . . ?
H22A C22 H22B 109.5 . . ?
H22A C22 H22C 109.5 . . ?
H22B C22 H22C 109.5 . . ?
P2 C23 H23 106.2 . . ?
C24 C23 P2 110.79(15) . . ?
C24 C23 H23 106.2 . . ?
C24 C23 C25 109.1(2) . . ?
C25 C23 P2 117.58(18) . . ?
C25 C23 H23 106.2 . . ?
C23 C24 H24A 109.5 . . ?
C23 C24 H24B 109.5 . . ?
C23 C24 H24C 109.5 . . ?
H24A C24 H24B 109.5 . . ?
H24A C24 H24C 109.5 . . ?
H24B C24 H24C 109.5 . . ?
C23 C25 H25A 109.5 . . ?
C23 C25 H25B 109.5 . . ?
C23 C25 H25C 109.5 . . ?
H25A C25 H25B 109.5 . . ?
H25A C25 H25C 109.5 . . ?
H25B C25 H25C 109.5 . . ?
P3 C26 H26A 109.5 . . ?
P3 C26 H26B 109.5 . . ?
P3 C26 H26C 109.5 . . ?
H26A C26 H26B 109.5 . . ?
H26A C26 H26C 109.5 . . ?
H26B C26 H26C 109.5 . . ?
P3 C27 H27A 109.5 . . ?
P3 C27 H27B 109.5 . . ?
P3 C27 H27C 109.5 . . ?
H27A C27 H27B 109.5 . . ?
H27A C27 H27C 109.5 . . ?
H27B C27 H27C 109.5 . . ?
P3 C28 H28A 109.5 . . ?
P3 C28 H28B 109.5 . . ?
P3 C28 H28C 109.5 . . ?
H28A C28 H28B 109.5 . . ?
H28A C28 H28C 109.5 . . ?
H28B C28 H28C 109.5 . . ?

loop_
_geom_torsion_atom_site_label_1
_geom_torsion_atom_site_label_2
_geom_torsion_atom_site_label_3
_geom_torsion_atom_site_label_4
_geom_torsion
_geom_torsion_site_symmetry_1
_geom_torsion_site_symmetry_2
_geom_torsion_site_symmetry_3
_geom_torsion_site_symmetry_4
_geom_torsion_publ_flag
Fe1 P1 C1 C2 58.72(19) . . . . ?
Fe1 P1 C1 C3 -66.6(2) . . . . ?
Fe1 P1 C4 C5 -65.93(19) . . . . ?
Fe1 P1 C4 C6 169.19(18) . . . . ?
Fe1 P1 C7 C8 21.23(19) . . . . ?
Fe1 P1 C7 C12 -161.79(18) . . . . ?
Fe1 P2 C15 C14 -19.12(19) . . . . ?
Fe1 P2 C15 C16 161.25(19) . . . . ?
Fe1 P2 C20 C21 -58.83(17) . . . . ?
Fe1 P2 C20 C22 65.17(18) . . . . ?
Fe1 P2 C23 C24 48.1(2) . . . . ?
Fe1 P2 C23 C25 174.37(15) . . . . ?
Fe1 Si1 O1 C13 -58.4(3) . . . . ?
Fe1 Si1 C8 C7 -9.58(19) . . . . ?
Fe1 Si1 C8 C9 169.54(19) . . . . ?
Fe1 Si1 C14 C15 9.09(19) . . . . ?
Fe1 Si1 C14 C19 -166.68(19) . . . . ?
P1 C7 C8 Si1 -6.9(2) . . . . ?
P1 C7 C8 C9 173.94(18) . . . . ?
P1 C7 C12 C11 -176.26(19) . . . . ?
P2 C15 C16 C17 179.9(2) . . . . ?
Si1 C8 C9 C10 -176.16(19) . . . . ?
Si1 C14 C15 P2 6.0(2) . . . . ?
Si1 C14 C15 C16 -174.38(18) . . . . ?
Si1 C14 C19 C18 172.9(2) . . . . ?
O1 Si1 C8 C7 127.52(19) . . . . ?
O1 Si1 C8 C9 -53.4(2) . . . . ?
O1 Si1 C14 C15 -132.20(18) . . . . ?
O1 Si1 C14 C19 52.0(2) . . . . ?
C1 P1 C4 C5 158.27(18) . . . . ?
C1 P1 C4 C6 33.4(2) . . . . ?
C1 P1 C7 C8 148.50(17) . . . . ?
C1 P1 C7 C12 -34.5(2) . . . . ?
C4 P1 C1 C2 -165.68(17) . . . . ?
C4 P1 C1 C3 69.1(2) . . . . ?
C4 P1 C7 C8 -105.16(18) . . . . ?
C4 P1 C7 C12 71.8(2) . . . . ?
C7 P1 C1 C2 -62.16(18) . . . . ?
C7 P1 C1 C3 172.57(18) . . . . ?
C7 P1 C4 C5 54.16(19) . . . . ?
C7 P1 C4 C6 -70.7(2) . . . . ?
C7 C8 C9 C10 2.9(4) . . . . ?
C8 Si1 O1 C13 -177.8(3) . . . . ?
C8 Si1 C14 C15 125.42(18) . . . . ?
C8 Si1 C14 C19 -50.3(2) . . . . ?
C8 C7 C12 C11 0.6(4) . . . . ?
C8 C9 C10 C11 0.0(4) . . . . ?
C9 C10 C11 C12 -2.7(4) . . . . ?
C10 C11 C12 C7 2.4(4) . . . . ?
C12 C7 C8 Si1 175.97(17) . . . . ?
C12 C7 C8 C9 -3.2(3) . . . . ?
C14 Si1 O1 C13 67.9(3) . . . . ?
C14 Si1 C8 C7 -125.24(18) . . . . ?
C14 Si1 C8 C9 53.9(2) . . . . ?
C14 C15 C16 C17 0.3(4) . . . . ?
C15 P2 C20 C21 60.56(17) . . . . ?
C15 P2 C20 C22 -175.44(16) . . . . ?
C15 P2 C23 C24 -74.39(19) . . . . ?
C15 P2 C23 C25 51.9(2) . . . . ?
C15 C14 C19 C18 -2.8(4) . . . . ?
C15 C16 C17 C18 -1.3(4) . . . . ?
C16 C17 C18 C19 0.2(4) . . . . ?
C17 C18 C19 C14 1.9(4) . . . . ?
C19 C14 C15 P2 -177.97(18) . . . . ?
C19 C14 C15 C16 1.7(3) . . . . ?
C20 P2 C15 C14 -143.91(17) . . . . ?
C20 P2 C15 C16 36.5(2) . . . . ?
C20 P2 C23 C24 -179.00(18) . . . . ?
C20 P2 C23 C25 -52.7(2) . . . . ?
C23 P2 C15 C14 111.80(18) . . . . ?
C23 P2 C15 C16 -67.8(2) . . . . ?
C23 P2 C20 C21 165.24(16) . . . . ?
C23 P2 C20 C22 -70.76(18) . . . . ?

_shelx_res_file                  
;
TITL SUN39 in P21/n #14
REM reset to P21/n #14
CELL 0.71073 13.567 16.78 13.9927 90 106.554 90
ZERR 4 0.0005 0.0005 0.0005 0 0.003 0
LATT 1
SYMM 0.5-X,0.5+Y,0.5-Z
SFAC C H Fe O P Si
UNIT 112 196 4 4 12 4

L.S. 12
PLAN  20
TEMP -120
BOND
MORE -1
BOND $H
CONF
fmap 2
acta 52
OMIT 0 52
OMIT 0 2 1
OMIT -2 0 2
OMIT -1 3 3
OMIT 0 4 2
OMIT 0 4 1
OMIT -1 3 5
REM <olex2.extras>
REM <HklSrc "%.\\SUN39.hkl">
REM </olex2.extras>

WGHT    0.061900
FVAR       0.36302
FE1   3    0.043668    0.797587    0.319972    11.00000    0.02142    0.01694 =
         0.01832    0.00290    0.00636   -0.00017
P1    5   -0.048770    0.719115    0.386515    11.00000    0.02015    0.02020 =
         0.02148    0.00507    0.00874    0.00301
P2    5    0.066211    0.866832    0.194374    11.00000    0.01951    0.01771 =
         0.01845    0.00320    0.00696    0.00107
P3    5    0.143723    0.857442    0.454072    11.00000    0.03009    0.02745 =
         0.02003   -0.00009    0.00576   -0.00403
SI1   6    0.073028    0.686817    0.238893    11.00000    0.01930    0.01752 =
         0.02625    0.00342    0.00932    0.00232
O1    4    0.171810    0.623089    0.263421    11.00000    0.03500    0.03771 =
         0.06227    0.00378    0.01617    0.00397
C1    1   -0.175466    0.754533    0.397018    11.00000    0.02242    0.03100 =
         0.03090    0.00347    0.01276    0.00440
AFIX  13
H1    2   -0.207449    0.709137    0.423682    11.00000   -1.20000
AFIX   0
C2    1   -0.247697    0.775657    0.295129    11.00000    0.02523    0.03552 =
         0.03611    0.00605    0.01127    0.00833
AFIX 137
H2A   2   -0.220825    0.822144    0.268294    11.00000   -1.50000
H2B   2   -0.316013    0.788024    0.301830    11.00000   -1.50000
H2C   2   -0.252703    0.730388    0.249742    11.00000   -1.50000
AFIX   0
C3    1   -0.166739    0.824046    0.469364    11.00000    0.03076    0.05010 =
         0.04221   -0.00914    0.01629    0.00800
AFIX 137
H3A   2   -0.120467    0.809376    0.534551    11.00000   -1.50000
H3B   2   -0.234887    0.836598    0.476365    11.00000   -1.50000
H3C   2   -0.139260    0.870782    0.443612    11.00000   -1.50000
AFIX   0
C4    1    0.013000    0.672076    0.511190    11.00000    0.02910    0.03399 =
         0.02543    0.01192    0.00849   -0.00078
AFIX  13
H4    2    0.048790    0.715627    0.556761    11.00000   -1.20000
AFIX   0
C5    1    0.095235    0.613812    0.501485    11.00000    0.03038    0.03870 =
         0.03794    0.02024    0.00623    0.00689
AFIX 137
H5A   2    0.062544    0.567170    0.463237    11.00000   -1.50000
H5B   2    0.136162    0.596912    0.567996    11.00000   -1.50000
H5C   2    0.140076    0.639747    0.466957    11.00000   -1.50000
AFIX   0
C6    1   -0.059216    0.630787    0.562236    11.00000    0.03833    0.06130 =
         0.03889    0.02729    0.01852    0.00662
AFIX 137
H6A   2   -0.108858    0.669548    0.573340    11.00000   -1.50000
H6B   2   -0.018954    0.608820    0.626377    11.00000   -1.50000
H6C   2   -0.096013    0.587591    0.519631    11.00000   -1.50000
AFIX   0
C7    1   -0.087765    0.628967    0.309127    11.00000    0.02106    0.01934 =
         0.02684    0.00671    0.00641    0.00359
C8    1   -0.027312    0.611001    0.246094    11.00000    0.02021    0.01862 =
         0.02949    0.00614    0.00651    0.00203
C9    1   -0.045585    0.539543    0.192105    11.00000    0.03464    0.02140 =
         0.03410    0.00302    0.01275    0.00260
AFIX  43
H9    2   -0.002993    0.525371    0.151397    11.00000   -1.20000
AFIX   0
C10   1   -0.125146    0.489121    0.197287    11.00000    0.03725    0.01868 =
         0.03861    0.00244    0.00474   -0.00276
AFIX  43
H10   2   -0.136740    0.440839    0.160307    11.00000   -1.20000
AFIX   0
C11   1   -0.187402    0.509417    0.256424    11.00000    0.02879    0.02385 =
         0.04084    0.00942    0.00650   -0.00460
AFIX  43
H11   2   -0.243634    0.476158    0.257843    11.00000   -1.20000
AFIX   0
C12   1   -0.168021    0.577902    0.313405    11.00000    0.02644    0.02481 =
         0.03540    0.00817    0.01030   -0.00180
AFIX  43
H12   2   -0.209435    0.590472    0.355822    11.00000   -1.20000
AFIX   0
C13   1    0.272963    0.648318    0.271291    11.00000    0.04142    0.04942 =
         0.11449    0.01169    0.02882    0.00774
AFIX 137
H13A  2    0.276166    0.669334    0.206899    11.00000   -1.50000
H13B  2    0.320092    0.603029    0.290388    11.00000   -1.50000
H13C  2    0.292926    0.690123    0.322056    11.00000   -1.50000
AFIX   0
C14   1    0.059150    0.718948    0.106227    11.00000    0.01851    0.02495 =
         0.02831    0.00060    0.01116    0.00192
C15   1    0.050002    0.800977    0.085172    11.00000    0.01774    0.02472 =
         0.02189   -0.00007    0.00864    0.00120
C16   1    0.030538    0.827381   -0.013001    11.00000    0.02907    0.03089 =
         0.02373    0.00243    0.00914    0.00348
AFIX  43
H16   2    0.024781    0.882913   -0.026674    11.00000   -1.20000
AFIX   0
C17   1    0.019472    0.774064   -0.090804    11.00000    0.03224    0.04325 =
         0.02323   -0.00130    0.00967    0.00380
AFIX  43
H17   2    0.004875    0.792809   -0.157447    11.00000   -1.20000
AFIX   0
C18   1    0.029841    0.693140   -0.070781    11.00000    0.03115    0.04125 =
         0.02912   -0.01345    0.01294   -0.00060
AFIX  43
H18   2    0.022547    0.656073   -0.123664    11.00000   -1.20000
AFIX   0
C19   1    0.050868    0.666536    0.026583    11.00000    0.02976    0.02492 =
         0.03751   -0.00475    0.01707    0.00137
AFIX  43
H19   2    0.059942    0.611062    0.039711    11.00000   -1.20000
AFIX   0
C20   1   -0.028210    0.947057    0.142242    11.00000    0.02541    0.01984 =
         0.02470    0.00669    0.01126    0.00536
AFIX  13
H20   2   -0.010142    0.970453    0.083686    11.00000   -1.20000
AFIX   0
C21   1   -0.137145    0.913999    0.105089    11.00000    0.02303    0.03200 =
         0.03070    0.01000    0.00952    0.00443
AFIX 137
H21A  2   -0.141009    0.876023    0.050934    11.00000   -1.50000
H21B  2   -0.185474    0.957818    0.080497    11.00000   -1.50000
H21C  2   -0.154976    0.886906    0.159953    11.00000   -1.50000
AFIX   0
C22   1   -0.023768    1.014142    0.217407    11.00000    0.03875    0.02266 =
         0.04122    0.00137    0.01612    0.00668
AFIX 137
H22A  2   -0.039319    0.992581    0.276575    11.00000   -1.50000
H22B  2   -0.074372    1.055196    0.187012    11.00000   -1.50000
H22C  2    0.045232    1.037619    0.236780    11.00000   -1.50000
AFIX   0
C23   1    0.190472    0.918096    0.200142    11.00000    0.02116    0.02890 =
         0.02479    0.00356    0.00687   -0.00340
AFIX  13
H23   2    0.198395    0.961570    0.250655    11.00000   -1.20000
AFIX   0
C24   1    0.281090    0.862017    0.239924    11.00000    0.02088    0.04850 =
         0.03982    0.01443    0.00932    0.00188
AFIX 137
H24A  2    0.279071    0.840469    0.304435    11.00000   -1.50000
H24B  2    0.345490    0.891303    0.248259    11.00000   -1.50000
H24C  2    0.277051    0.818173    0.192692    11.00000   -1.50000
AFIX   0
C25   1    0.200277    0.957854    0.104796    11.00000    0.02681    0.04204 =
         0.03359    0.01080    0.01242   -0.00413
AFIX 137
H25A  2    0.201015    0.916865    0.055114    11.00000   -1.50000
H25B  2    0.264351    0.988516    0.119860    11.00000   -1.50000
H25C  2    0.141742    0.993630    0.078381    11.00000   -1.50000
AFIX   0
C26   1    0.206204    0.953336    0.443358    11.00000    0.06406    0.03689 =
         0.02562   -0.00418    0.00365   -0.02091
AFIX 137
H26A  2    0.257574    0.945339    0.407213    11.00000   -1.50000
H26B  2    0.239928    0.974112    0.510138    11.00000   -1.50000
H26C  2    0.154303    0.991504    0.407033    11.00000   -1.50000
AFIX   0
C27   1    0.255935    0.803007    0.528497    11.00000    0.02884    0.04461 =
         0.03061    0.00430   -0.00038   -0.00261
AFIX 137
H27A  2    0.233700    0.752886    0.551773    11.00000   -1.50000
H27B  2    0.292243    0.835406    0.586033    11.00000   -1.50000
H27C  2    0.302096    0.791508    0.487635    11.00000   -1.50000
AFIX   0
C28   1    0.087439    0.889191    0.552411    11.00000    0.04742    0.04771 =
         0.02923   -0.01175    0.01347   -0.00650
AFIX 137
H28A  2    0.032824    0.928149    0.525240    11.00000   -1.50000
H28B  2    0.140824    0.913558    0.607028    11.00000   -1.50000
H28C  2    0.058575    0.842842    0.577546    11.00000   -1.50000
AFIX   0
H     2   -0.030558    0.865876    0.338937    11.00000    0.04621
HKLF 4

REM  SUN39 in P21/n #14
REM R1 =  0.0352 for    4604 Fo > 4sig(Fo)  and  0.0498 for all    5786 data
REM    323 parameters refined using      0 restraints

END

WGHT      0.0619      0.0000

REM Highest difference peak  0.671,  deepest hole -0.372,  1-sigma level  0.068
Q1    1  -0.0382  0.7747  0.2433  11.00000  0.05    0.67
Q2    1   0.1254  0.7513  0.3250  11.00000  0.05    0.62
Q3    1  -0.0157  0.7977  0.3370  11.00000  0.05    0.58
Q4    1   0.0597  0.7054  0.1644  11.00000  0.05    0.46
Q5    1   0.1851  0.8222  0.4713  11.00000  0.05    0.41
Q6    1   0.0257  0.8067  0.2567  11.00000  0.05    0.39
Q7    1  -0.1192  0.7288  0.3976  11.00000  0.05    0.39
Q8    1  -0.0807  0.6737  0.3437  11.00000  0.05    0.38
Q9    1   0.0117  0.9092  0.1772  11.00000  0.05    0.38
Q10   1   0.0427  0.7533  0.0958  11.00000  0.05    0.33
Q11   1  -0.0187  0.6945  0.4483  11.00000  0.05    0.33
Q12   1   0.0095  0.6423  0.2338  11.00000  0.05    0.32
Q13   1   0.1355  0.8914  0.2050  11.00000  0.05    0.32
Q14   1  -0.0969  0.9314  0.3733  11.00000  0.05    0.31
Q15   1   0.0193  0.7330  0.3756  11.00000  0.05    0.31
Q16   1   0.0702  0.8250  0.3822  11.00000  0.05    0.29
Q17   1  -0.1921  0.7233  0.4024  11.00000  0.05    0.28
Q18   1  -0.0598  0.6191  0.2634  11.00000  0.05    0.27
Q19   1  -0.1128  0.6043  0.3209  11.00000  0.05    0.27
Q20   1  -0.0383  0.6517  0.5191  11.00000  0.05    0.27
;
_shelx_res_checksum              10611
_olex2_submission_special_instructions 'No special instructions were received'
####################################################################### 
# 
# This file contains crystal structure data downloaded from the 
# Cambridge Structural Database (CSD) hosted by the Cambridge 
# Crystallographic Data Centre (CCDC).
# 
# Full information about CCDC data access policies and citation 
# guidelines are available at http://www.ccdc.cam.ac.uk/access/V1 
# 
# Audit and citation data items may have been added by the CCDC. 
# Please retain this information to preserve the provenance of 
# this file and to allow appropriate attribution of the data. 
# 
#######################################################################

data_complex3
_database_code_depnum_ccdc_archive 'CCDC 1515026'
_audit_update_record             
;
2017-12-20 deposited with the CCDC.
2018-04-02 downloaded from the CCDC.
;
_audit_creation_date             2016-11-02
_audit_creation_method           
;
Olex2 1.2
(compiled 2016.09.09 svn.r3337 for OlexSys, GUI svn.r5227)
;
_shelxl_version_number           2013-4
_chemical_name_common            ?
_chemical_name_systematic        
;
 ?
;
_chemical_formula_moiety         'C42 H48 Fe P4 Si'
_chemical_formula_sum            'C42 H48 Fe P4 Si'
_chemical_formula_weight         760.62
_chemical_melting_point          ?
loop_
_atom_type_symbol
_atom_type_description
_atom_type_scat_dispersion_real
_atom_type_scat_dispersion_imag
_atom_type_scat_source
C C 0.0181 0.0091 'International Tables Vol C Tables 4.2.6.8 and 6.1.1.4'
H H 0.0000 0.0000 'International Tables Vol C Tables 4.2.6.8 and 6.1.1.4'
Fe Fe -1.1336 3.1974 'International Tables Vol C Tables 4.2.6.8 and 6.1.1.4'
P P 0.2955 0.4335 'International Tables Vol C Tables 4.2.6.8 and 6.1.1.4'
Si Si 0.2541 0.3302 'International Tables Vol C Tables 4.2.6.8 and 6.1.1.4'

_shelx_space_group_comment       
;
The symmetry employed for this shelxl refinement is uniquely defined
by the following loop, which should always be used as a source of
symmetry information in preference to the above space-group names.
They are only intended as comments.
;
_space_group_crystal_system      monoclinic
_space_group_IT_number           14
_space_group_name_H-M_alt        'P 1 21/c 1'
_space_group_name_Hall           '-P 2ybc'
loop_
_space_group_symop_operation_xyz
'x, y, z'
'-x, y+1/2, -z+1/2'
'-x, -y, -z'
'x, -y-1/2, z-1/2'

_cell_length_a                   11.7181(7)
_cell_length_b                   18.9232(6)
_cell_length_c                   35.1134(15)
_cell_angle_alpha                90
_cell_angle_beta                 91.084(4)
_cell_angle_gamma                90
_cell_volume                     7784.8(6)
_cell_formula_units_Z            8
_cell_measurement_reflns_used    11366
_cell_measurement_temperature    200.15
_cell_measurement_theta_max      62.98
_cell_measurement_theta_min      1.26
_shelx_estimated_absorpt_T_max   ?
_shelx_estimated_absorpt_T_min   ?
_exptl_absorpt_coefficient_mu    5.169
_exptl_absorpt_correction_T_max  0.7670
_exptl_absorpt_correction_T_min  0.5239
_exptl_absorpt_correction_type   integration
_exptl_absorpt_process_details   ?
_exptl_crystal_colour            yellow
_exptl_crystal_colour_primary    yellow
_exptl_crystal_density_diffrn    1.298
_exptl_crystal_density_meas      ?
_exptl_crystal_density_method    ?
_exptl_crystal_description       rhombohedral
_exptl_crystal_F_000             3200
loop_
_exptl_crystal_face_index_h
_exptl_crystal_face_index_k
_exptl_crystal_face_index_l
_exptl_crystal_face_perp_dist
8 -9 30 0.1382
7 23 -30 0.1059
5 30 -14 0.0949
-1 -6 5 0.0869
-9 -16 30 0.0834
8 -30 11 0.1119
0 8 -15 0.0527

_exptl_crystal_size_max          0.21
_exptl_crystal_size_mid          0.2
_exptl_crystal_size_min          0.18
_exptl_special_details           
;
 ?
;
_exptl_transmission_factor_max   ?
_exptl_transmission_factor_min   ?
_diffrn_reflns_av_R_equivalents  0.0446
_diffrn_reflns_av_unetI/netI     0.0420
_diffrn_reflns_Laue_measured_fraction_full 0.806
_diffrn_reflns_Laue_measured_fraction_max 0.947
_diffrn_reflns_limit_h_max       5
_diffrn_reflns_limit_h_min       -13
_diffrn_reflns_limit_k_max       20
_diffrn_reflns_limit_k_min       -21
_diffrn_reflns_limit_l_max       38
_diffrn_reflns_limit_l_min       -39
_diffrn_reflns_number            26696
_diffrn_reflns_point_group_measured_fraction_full 0.806
_diffrn_reflns_point_group_measured_fraction_max 0.947
_diffrn_reflns_theta_full        67.686
_diffrn_reflns_theta_max         61.169
_diffrn_reflns_theta_min         2.517
_diffrn_ambient_temperature      200.15
_diffrn_detector                 Pilatus300K
_diffrn_detector_area_resol_mean 5.81
_diffrn_detector_type            DECTRIS
_diffrn_measured_fraction_theta_full 0.806
_diffrn_measured_fraction_theta_max 0.947
_diffrn_measurement_device       '4-circle goniometer'
_diffrn_measurement_device_type  'Stoe StadiVari'
_diffrn_measurement_method       'rotation method'
_diffrn_radiation_collimation    '2.5 mm diameter, monocapillary'
_diffrn_radiation_monochromator  'multilayer optics'
_diffrn_radiation_polarisn_norm  0
_diffrn_radiation_probe          x-ray
_diffrn_radiation_type           CuK\a
_diffrn_radiation_wavelength     1.54186
_diffrn_source                   'Cu Genix 3D'
_diffrn_source_current           1.000
_diffrn_source_power             0.050
_diffrn_source_target            Cu
_diffrn_source_type              'microfocus sealed X-ray tube'
_diffrn_source_voltage           50
_reflns_Friedel_coverage         0.000
_reflns_Friedel_fraction_full    .
_reflns_Friedel_fraction_max     .
_reflns_number_gt                8763
_reflns_number_total             11341
_reflns_special_details          
;
 Reflections were merged by SHELXL according to the crystal
 class for the calculation of statistics and refinement.
 
 _reflns_Friedel_fraction is defined as the number of unique
 Friedel pairs measured divided by the number that would be
 possible theoretically, ignoring centric projections and
 systematic absences.
;
_reflns_threshold_expression     'I > 2\s(I)'
_computing_cell_refinement       ?
_computing_data_collection       ?
_computing_data_reduction        ?
_computing_molecular_graphics    'Olex2 (Dolomanov et al., 2009)'
_computing_publication_material  'Olex2 (Dolomanov et al., 2009)'
_computing_structure_refinement  'ShelXL (Sheldrick, 2015)'
_computing_structure_solution    'ShelXS (Sheldrick, 2008)'
_refine_diff_density_max         0.782
_refine_diff_density_min         -0.503
_refine_diff_density_rms         0.082
_refine_ls_extinction_coef       .
_refine_ls_extinction_method     none
_refine_ls_goodness_of_fit_ref   1.029
_refine_ls_hydrogen_treatment    mixed
_refine_ls_matrix_type           full
_refine_ls_number_parameters     885
_refine_ls_number_reflns         11341
_refine_ls_number_restraints     2
_refine_ls_R_factor_all          0.0710
_refine_ls_R_factor_gt           0.0515
_refine_ls_restrained_S_all      1.029
_refine_ls_shift/su_max          0.000
_refine_ls_shift/su_mean         0.000
_refine_ls_structure_factor_coef Fsqd
_refine_ls_weighting_details     
'w=1/[\s^2^(Fo^2^)+(0.0980P)^2^] where P=(Fo^2^+2Fc^2^)/3'
_refine_ls_weighting_scheme      calc
_refine_ls_wR_factor_gt          0.1312
_refine_ls_wR_factor_ref         0.1419
_refine_special_details          
;
 ?
;
_olex2_refinement_description    
;
1. Fixed Uiso
 At 1.2 times of:
  All C(H) groups, All Fe(H) groups
 At 1.5 times of:
  All C(H,H,H) groups
2. Restrained distances
 Si2-H2SI = Si1-H1SI
 1.46 with sigma of 0.01
3.a Riding coordinates:
 Fe1(H1FE), Fe2(H2FE)
3.b Aromatic/amide H refined with riding coordinates:
 C2(H2), C3(H3), C4(H4), C5(H5), C6(H6), C8(H8), C9(H9), C10(H10), C11(H11),
 C12(H12), C15(H15), C16(H16), C17(H17), C18(H18), C21(H21), C22(H22), C23(H23),
  C24(H24), C26(H26), C27(H27), C28(H28), C29(H29), C30(H30), C32(H32),
 C33(H33), C34(H34), C35(H35), C36(H36), C44(H44), C45(H45), C46(H46), C47(H47),
  C48(H48), C50(H50), C51(H51), C52(H52), C53(H53), C54(H54), C57(H57),
 C58(H58), C59(H59), C60(H60), C63(H63), C64(H64), C65(H65), C66(H66), C68(H68),
  C69(H69), C70(H70), C71(H71), C72(H72), C74(H74), C75(H75), C76(H76),
 C77(H77), C78(H78)
3.c Idealised Me refined as rotating group:
 C37(H37A,H37B,H37C), C38(H38A,H38B,H38C), C39(H39A,H39B,H39C), C40(H40A,H40B,
 H40C), C41(H41A,H41B,H41C), C42(H42A,H42B,H42C), C79(H79A,H79B,H79C), C80(H80A,
 H80B,H80C), C81(H81A,H81B,H81C), C82(H82A,H82B,H82C), C83(H83A,H83B,H83C),
 C84(H84A,H84B,H84C)
;
_atom_sites_solution_hydrogens   mixed
_atom_sites_solution_primary     direct
_atom_sites_solution_secondary   ?
loop_
_atom_site_label
_atom_site_type_symbol
_atom_site_fract_x
_atom_site_fract_y
_atom_site_fract_z
_atom_site_U_iso_or_equiv
_atom_site_adp_type
_atom_site_occupancy
_atom_site_site_symmetry_order
_atom_site_calc_flag
_atom_site_refinement_flags_posn
_atom_site_refinement_flags_adp
_atom_site_refinement_flags_occupancy
_atom_site_disorder_assembly
_atom_site_disorder_group
Fe1 Fe 0.52819(5) 0.57526(3) 0.13854(2) 0.03011(16) Uani 1 1 d . . . . .
H1FE H 0.5870 0.6490 0.1315 0.036 Uiso 1 1 d R . . . .
P1 P 0.42709(8) 0.62459(5) 0.09208(2) 0.0329(2) Uani 1 1 d . . . . .
P2 P 0.64496(8) 0.59225(5) 0.18723(2) 0.0316(2) Uani 1 1 d . . . . .
P3 P 0.43245(10) 0.47698(5) 0.15481(3) 0.0435(3) Uani 1 1 d . . . . .
P4 P 0.65859(9) 0.52592(5) 0.10051(3) 0.0406(3) Uani 1 1 d . . . . .
Si1 Si 0.40735(9) 0.63992(5) 0.17503(3) 0.0321(2) Uani 1 1 d D . . . .
H1SI H 0.3130(18) 0.6086(15) 0.1961(7) 0.022(8) Uiso 1 1 d D . . . .
C1 C 0.3004(3) 0.58007(19) 0.06967(9) 0.0354(9) Uani 1 1 d . . . . .
C2 C 0.3096(4) 0.5218(2) 0.04636(11) 0.0435(10) Uani 1 1 d . . . . .
H2 H 0.3829 0.5063 0.0389 0.052 Uiso 1 1 calc R . . . .
C3 C 0.2130(4) 0.4853(2) 0.03365(12) 0.0537(11) Uani 1 1 d . . . . .
H3 H 0.2211 0.4462 0.0169 0.064 Uiso 1 1 calc R . . . .
C4 C 0.1065(4) 0.5050(3) 0.04486(12) 0.0564(12) Uani 1 1 d . . . . .
H4 H 0.0409 0.4796 0.0363 0.068 Uiso 1 1 calc R . . . .
C5 C 0.0958(4) 0.5621(3) 0.06881(13) 0.0557(11) Uani 1 1 d . . . . .
H5 H 0.0225 0.5757 0.0773 0.067 Uiso 1 1 calc R . . . .
C6 C 0.1919(3) 0.5998(2) 0.08061(11) 0.0460(10) Uani 1 1 d . . . . .
H6 H 0.1830 0.6400 0.0965 0.055 Uiso 1 1 calc R . . . .
C7 C 0.5042(3) 0.6620(2) 0.05119(10) 0.0409(9) Uani 1 1 d . . . . .
C8 C 0.4945(4) 0.6393(2) 0.01401(10) 0.0479(10) Uani 1 1 d . . . . .
H8 H 0.4429 0.6022 0.0077 0.058 Uiso 1 1 calc R . . . .
C9 C 0.5587(5) 0.6695(3) -0.01428(12) 0.0653(14) Uani 1 1 d . . . . .
H9 H 0.5517 0.6528 -0.0397 0.078 Uiso 1 1 calc R . . . .
C10 C 0.6327(4) 0.7237(3) -0.00561(14) 0.0680(14) Uani 1 1 d . . . . .
H10 H 0.6801 0.7429 -0.0247 0.082 Uiso 1 1 calc R . . . .
C11 C 0.6374(4) 0.7499(3) 0.03090(13) 0.0624(13) Uani 1 1 d . . . . .
H11 H 0.6842 0.7896 0.0366 0.075 Uiso 1 1 calc R . . . .
C12 C 0.5760(4) 0.7195(2) 0.05889(11) 0.0513(11) Uani 1 1 d . . . . .
H12 H 0.5818 0.7376 0.0841 0.062 Uiso 1 1 calc R . . . .
C13 C 0.3549(3) 0.70630(19) 0.10657(10) 0.0365(9) Uani 1 1 d . . . . .
C14 C 0.3340(3) 0.71092(19) 0.14550(10) 0.0357(9) Uani 1 1 d . . . . .
C15 C 0.2630(3) 0.7647(2) 0.15789(11) 0.0426(9) Uani 1 1 d . . . . .
H15 H 0.2452 0.7681 0.1841 0.051 Uiso 1 1 calc R . . . .
C16 C 0.2175(4) 0.8139(2) 0.13204(13) 0.0500(11) Uani 1 1 d . . . . .
H16 H 0.1685 0.8501 0.1408 0.060 Uiso 1 1 calc R . . . .
C17 C 0.2430(4) 0.8103(2) 0.09421(13) 0.0513(11) Uani 1 1 d . . . . .
H17 H 0.2139 0.8450 0.0770 0.062 Uiso 1 1 calc R . . . .
C18 C 0.3106(4) 0.7566(2) 0.08113(11) 0.0461(10) Uani 1 1 d . . . . .
H18 H 0.3273 0.7536 0.0548 0.055 Uiso 1 1 calc R . . . .
C19 C 0.4926(3) 0.68978(19) 0.21258(9) 0.0353(9) Uani 1 1 d . . . . .
C20 C 0.6064(3) 0.66950(18) 0.21574(9) 0.0341(8) Uani 1 1 d . . . . .
C21 C 0.6827(4) 0.7037(2) 0.24120(10) 0.0420(9) Uani 1 1 d . . . . .
H21 H 0.7604 0.6896 0.2431 0.050 Uiso 1 1 calc R . . . .
C22 C 0.6421(4) 0.7585(2) 0.26335(11) 0.0488(11) Uani 1 1 d . . . . .
H22 H 0.6926 0.7823 0.2805 0.059 Uiso 1 1 calc R . . . .
C23 C 0.5308(4) 0.7785(2) 0.26081(11) 0.0516(11) Uani 1 1 d . . . . .
H23 H 0.5041 0.8160 0.2763 0.062 Uiso 1 1 calc R . . . .
C24 C 0.4562(4) 0.7446(2) 0.23590(10) 0.0434(10) Uani 1 1 d . . . . .
H24 H 0.3786 0.7591 0.2347 0.052 Uiso 1 1 calc R . . . .
C25 C 0.6615(3) 0.52667(19) 0.22615(10) 0.0359(9) Uani 1 1 d . . . . .
C26 C 0.7112(3) 0.4608(2) 0.21931(11) 0.0406(9) Uani 1 1 d . . . . .
H26 H 0.7424 0.4513 0.1951 0.049 Uiso 1 1 calc R . . . .
C27 C 0.7159(4) 0.4093(2) 0.24726(12) 0.0483(10) Uani 1 1 d . . . . .
H27 H 0.7529 0.3656 0.2425 0.058 Uiso 1 1 calc R . . . .
C28 C 0.6667(4) 0.4213(2) 0.28217(12) 0.0497(11) Uani 1 1 d . . . . .
H28 H 0.6681 0.3856 0.3012 0.060 Uiso 1 1 calc R . . . .
C29 C 0.6156(4) 0.4856(2) 0.28909(11) 0.0511(11) Uani 1 1 d . . . . .
H29 H 0.5812 0.4943 0.3129 0.061 Uiso 1 1 calc R . . . .
C30 C 0.6145(3) 0.5373(2) 0.26136(10) 0.0394(9) Uani 1 1 d . . . . .
H30 H 0.5803 0.5817 0.2667 0.047 Uiso 1 1 calc R . . . .
C31 C 0.7948(3) 0.6167(2) 0.17870(9) 0.0379(9) Uani 1 1 d . . . . .
C32 C 0.8894(4) 0.5800(2) 0.19207(11) 0.0466(10) Uani 1 1 d . . . . .
H32 H 0.8794 0.5378 0.2063 0.056 Uiso 1 1 calc R . . . .
C33 C 0.9994(4) 0.6041(3) 0.18484(14) 0.0626(13) Uani 1 1 d . . . . .
H33 H 1.0637 0.5784 0.1941 0.075 Uiso 1 1 calc R . . . .
C34 C 1.0144(5) 0.6647(3) 0.16444(14) 0.0726(15) Uani 1 1 d . . . . .
H34 H 1.0894 0.6802 0.1590 0.087 Uiso 1 1 calc R . . . .
C35 C 0.9218(5) 0.7039(3) 0.15158(13) 0.0698(15) Uani 1 1 d . . . . .
H35 H 0.9334 0.7471 0.1384 0.084 Uiso 1 1 calc R . . . .
C36 C 0.8127(4) 0.6799(2) 0.15797(12) 0.0547(11) Uani 1 1 d . . . . .
H36 H 0.7491 0.7059 0.1484 0.066 Uiso 1 1 calc R . . . .
C37 C 0.4071(4) 0.4601(2) 0.20499(11) 0.0493(10) Uani 1 1 d . . . . .
H37A H 0.4795 0.4487 0.2180 0.074 Uiso 1 1 calc GR . . . .
H37B H 0.3543 0.4203 0.2074 0.074 Uiso 1 1 calc GR . . . .
H37C H 0.3738 0.5023 0.2166 0.074 Uiso 1 1 calc GR . . . .
C38 C 0.2838(5) 0.4676(4) 0.13866(18) 0.112(3) Uani 1 1 d . . . . .
H38A H 0.2501 0.4259 0.1507 0.168 Uiso 1 1 calc GR . . . .
H38B H 0.2809 0.4619 0.1109 0.168 Uiso 1 1 calc GR . . . .
H38C H 0.2407 0.5098 0.1458 0.168 Uiso 1 1 calc GR . . . .
C39 C 0.4847(7) 0.3883(3) 0.14305(15) 0.097(2) Uani 1 1 d . . . . .
H39A H 0.4946 0.3846 0.1155 0.145 Uiso 1 1 calc GR . . . .
H39B H 0.4293 0.3529 0.1513 0.145 Uiso 1 1 calc GR . . . .
H39C H 0.5581 0.3801 0.1561 0.145 Uiso 1 1 calc GR . . . .
C40 C 0.7623(4) 0.4603(3) 0.11846(12) 0.0594(12) Uani 1 1 d . . . . .
H40A H 0.8125 0.4822 0.1377 0.089 Uiso 1 1 calc GR . . . .
H40B H 0.8082 0.4431 0.0973 0.089 Uiso 1 1 calc GR . . . .
H40C H 0.7216 0.4206 0.1299 0.089 Uiso 1 1 calc GR . . . .
C41 C 0.7616(4) 0.5831(3) 0.07659(13) 0.0588(12) Uani 1 1 d . . . . .
H41A H 0.8089 0.6076 0.0957 0.088 Uiso 1 1 calc GR . . . .
H41B H 0.7206 0.6179 0.0609 0.088 Uiso 1 1 calc GR . . . .
H41C H 0.8104 0.5542 0.0604 0.088 Uiso 1 1 calc GR . . . .
C42 C 0.6092(4) 0.4765(2) 0.05833(11) 0.0513(11) Uani 1 1 d . . . . .
H42A H 0.5531 0.4410 0.0659 0.077 Uiso 1 1 calc GR . . . .
H42B H 0.6743 0.4530 0.0466 0.077 Uiso 1 1 calc GR . . . .
H42C H 0.5737 0.5091 0.0399 0.077 Uiso 1 1 calc GR . . . .
Fe2 Fe 0.89113(5) 0.10105(3) 0.12520(2) 0.03208(16) Uani 1 1 d . . . . .
H2FE H 0.9475 0.1009 0.0886 0.039 Uiso 1 1 d R . . . .
P5 P 0.80809(8) 0.01280(5) 0.09420(2) 0.0333(2) Uani 1 1 d . . . . .
P6 P 0.99812(8) 0.19588(5) 0.11932(3) 0.0361(2) Uani 1 1 d . . . . .
P7 P 0.77951(10) 0.12213(7) 0.17466(3) 0.0549(3) Uani 1 1 d . . . . .
P8 P 1.02773(9) 0.03522(6) 0.15458(3) 0.0429(3) Uani 1 1 d . . . . .
Si2 Si 0.76344(9) 0.16808(5) 0.09077(3) 0.0366(3) Uani 1 1 d D . . . .
H2SI H 0.6654(17) 0.2062(14) 0.1073(7) 0.016(7) Uiso 1 1 d D . . . .
C43 C 0.6941(4) -0.0433(2) 0.11437(11) 0.0434(10) Uani 1 1 d . . . . .
C44 C 0.5836(4) -0.0437(3) 0.09985(13) 0.0638(14) Uani 1 1 d . . . . .
H44 H 0.5654 -0.0141 0.0787 0.077 Uiso 1 1 calc R . . . .
C45 C 0.4991(5) -0.0852(4) 0.11470(17) 0.095(2) Uani 1 1 d . . . . .
H45 H 0.4234 -0.0831 0.1046 0.114 Uiso 1 1 calc R . . . .
C46 C 0.5258(6) -0.1294(3) 0.1440(2) 0.088(2) Uani 1 1 d . . . . .
H46 H 0.4686 -0.1599 0.1535 0.106 Uiso 1 1 calc R . . . .
C47 C 0.6309(6) -0.1311(3) 0.16004(17) 0.0873(19) Uani 1 1 d . . . . .
H47 H 0.6476 -0.1614 0.1810 0.105 Uiso 1 1 calc R . . . .
C48 C 0.7158(5) -0.0867(3) 0.14502(16) 0.0781(16) Uani 1 1 d . . . . .
H48 H 0.7899 -0.0869 0.1564 0.094 Uiso 1 1 calc R . . . .
C49 C 0.8961(3) -0.05743(19) 0.07225(10) 0.0359(9) Uani 1 1 d . . . . .
C50 C 0.9838(3) -0.0370(2) 0.04860(10) 0.0424(10) Uani 1 1 d . . . . .
H50 H 1.0030 0.0116 0.0470 0.051 Uiso 1 1 calc R . . . .
C51 C 1.0439(4) -0.0853(2) 0.02737(11) 0.0475(10) Uani 1 1 d . . . . .
H51 H 1.1038 -0.0697 0.0116 0.057 Uiso 1 1 calc R . . . .
C52 C 1.0172(4) -0.1560(2) 0.02908(12) 0.0531(11) Uani 1 1 d . . . . .
H52 H 1.0572 -0.1893 0.0141 0.064 Uiso 1 1 calc R . . . .
C53 C 0.9335(4) -0.1773(2) 0.05230(14) 0.0633(13) Uani 1 1 d . . . . .
H53 H 0.9163 -0.2263 0.0540 0.076 Uiso 1 1 calc R . . . .
C54 C 0.8719(4) -0.1293(2) 0.07378(13) 0.0560(12) Uani 1 1 d . . . . .
H54 H 0.8128 -0.1458 0.0896 0.067 Uiso 1 1 calc R . . . .
C55 C 0.7332(3) 0.0429(2) 0.05037(9) 0.0344(8) Uani 1 1 d . . . . .
C56 C 0.7012(3) 0.1142(2) 0.04992(10) 0.0365(9) Uani 1 1 d . . . . .
C57 C 0.6350(4) 0.1386(2) 0.01947(11) 0.0486(10) Uani 1 1 d . . . . .
H57 H 0.6117 0.1867 0.0191 0.058 Uiso 1 1 calc R . . . .
C58 C 0.6021(4) 0.0953(2) -0.01015(12) 0.0551(12) Uani 1 1 d . . . . .
H58 H 0.5552 0.1130 -0.0304 0.066 Uiso 1 1 calc R . . . .
C59 C 0.6385(4) 0.0250(2) -0.01025(11) 0.0528(11) Uani 1 1 d . . . . .
H59 H 0.6192 -0.0048 -0.0312 0.063 Uiso 1 1 calc R . . . .
C60 C 0.7024(3) -0.0012(2) 0.02006(11) 0.0443(10) Uani 1 1 d . . . . .
H60 H 0.7253 -0.0494 0.0203 0.053 Uiso 1 1 calc R . . . .
C61 C 0.8419(3) 0.24321(19) 0.06683(10) 0.0411(9) Uani 1 1 d . . . . .
C62 C 0.9558(4) 0.2495(2) 0.07730(11) 0.0420(9) Uani 1 1 d . . . . .
C63 C 1.0285(4) 0.2941(2) 0.05745(12) 0.0531(11) Uani 1 1 d . . . . .
H63 H 1.1072 0.2972 0.0643 0.064 Uiso 1 1 calc R . . . .
C64 C 0.9838(5) 0.3339(2) 0.02750(13) 0.0625(13) Uani 1 1 d . . . . .
H64 H 1.0329 0.3628 0.0130 0.075 Uiso 1 1 calc R . . . .
C65 C 0.8698(5) 0.3319(2) 0.01873(13) 0.0639(14) Uani 1 1 d . . . . .
H65 H 0.8397 0.3618 -0.0008 0.077 Uiso 1 1 calc R . . . .
C66 C 0.7985(4) 0.2876(2) 0.03762(12) 0.0539(11) Uani 1 1 d . . . . .
H66 H 0.7195 0.2866 0.0311 0.065 Uiso 1 1 calc R . . . .
C67 C 1.0118(3) 0.2665(2) 0.15613(11) 0.0472(10) Uani 1 1 d . . . . .
C68 C 1.0279(4) 0.2483(3) 0.19408(12) 0.0669(14) Uani 1 1 d . . . . .
H68 H 1.0320 0.1997 0.2008 0.080 Uiso 1 1 calc R . . . .
C69 C 1.0382(5) 0.2990(4) 0.22256(14) 0.0793(17) Uani 1 1 d . . . . .
H69 H 1.0512 0.2849 0.2482 0.095 Uiso 1 1 calc R . . . .
C70 C 1.0296(5) 0.3687(4) 0.21377(18) 0.0844(19) Uani 1 1 d . . . . .
H70 H 1.0358 0.4035 0.2332 0.101 Uiso 1 1 calc R . . . .
C71 C 1.0121(5) 0.3881(3) 0.17686(18) 0.0843(18) Uani 1 1 d . . . . .
H71 H 1.0061 0.4368 0.1707 0.101 Uiso 1 1 calc R . . . .
C72 C 1.0027(4) 0.3380(3) 0.14797(14) 0.0644(13) Uani 1 1 d . . . . .
H72 H 0.9899 0.3529 0.1224 0.077 Uiso 1 1 calc R . . . .
C73 C 1.1502(3) 0.18291(19) 0.10907(10) 0.0382(9) Uani 1 1 d . . . . .
C74 C 1.1786(4) 0.1525(2) 0.07384(11) 0.0460(10) Uani 1 1 d . . . . .
H74 H 1.1199 0.1413 0.0558 0.055 Uiso 1 1 calc R . . . .
C75 C 1.2902(4) 0.1390(2) 0.06533(13) 0.0537(11) Uani 1 1 d . . . . .
H75 H 1.3083 0.1185 0.0415 0.064 Uiso 1 1 calc R . . . .
C76 C 1.3769(4) 0.1549(3) 0.09134(15) 0.0655(13) Uani 1 1 d . . . . .
H76 H 1.4540 0.1448 0.0855 0.079 Uiso 1 1 calc R . . . .
C77 C 1.3511(4) 0.1851(3) 0.12537(14) 0.0659(13) Uani 1 1 d . . . . .
H77 H 1.4105 0.1961 0.1432 0.079 Uiso 1 1 calc R . . . .
C78 C 1.2402(4) 0.1995(2) 0.13410(13) 0.0532(11) Uani 1 1 d . . . . .
H78 H 1.2241 0.2213 0.1578 0.064 Uiso 1 1 calc R . . . .
C79 C 0.8141(6) 0.0911(4) 0.22298(13) 0.107(2) Uani 1 1 d . . . . .
H79A H 0.7518 0.1034 0.2400 0.160 Uiso 1 1 calc GR . . . .
H79B H 0.8849 0.1136 0.2321 0.160 Uiso 1 1 calc GR . . . .
H79C H 0.8243 0.0397 0.2227 0.160 Uiso 1 1 calc GR . . . .
C80 C 0.7496(5) 0.2162(3) 0.18621(16) 0.0897(19) Uani 1 1 d . . . . .
H80A H 0.8127 0.2355 0.2017 0.135 Uiso 1 1 calc GR . . . .
H80B H 0.6786 0.2193 0.2004 0.135 Uiso 1 1 calc GR . . . .
H80C H 0.7418 0.2435 0.1626 0.135 Uiso 1 1 calc GR . . . .
C81 C 0.6325(4) 0.0906(3) 0.17223(14) 0.0700(14) Uani 1 1 d . . . . .
H81A H 0.5994 0.1010 0.1470 0.105 Uiso 1 1 calc GR . . . .
H81B H 0.5878 0.1145 0.1918 0.105 Uiso 1 1 calc GR . . . .
H81C H 0.6311 0.0395 0.1766 0.105 Uiso 1 1 calc GR . . . .
C82 C 0.9925(4) -0.0509(3) 0.17505(13) 0.0648(13) Uani 1 1 d . . . . .
H82A H 0.9303 -0.0454 0.1931 0.097 Uiso 1 1 calc GR . . . .
H82B H 1.0598 -0.0702 0.1884 0.097 Uiso 1 1 calc GR . . . .
H82C H 0.9686 -0.0833 0.1546 0.097 Uiso 1 1 calc GR . . . .
C83 C 1.1512(4) 0.0065(2) 0.12771(12) 0.0517(11) Uani 1 1 d . . . . .
H83A H 1.1255 -0.0211 0.1056 0.078 Uiso 1 1 calc GR . . . .
H83B H 1.2009 -0.0227 0.1440 0.078 Uiso 1 1 calc GR . . . .
H83C H 1.1937 0.0480 0.1191 0.078 Uiso 1 1 calc GR . . . .
C84 C 1.1065(4) 0.0699(3) 0.19650(12) 0.0598(13) Uani 1 1 d . . . . .
H84A H 1.1506 0.1116 0.1891 0.090 Uiso 1 1 calc GR . . . .
H84B H 1.1584 0.0335 0.2065 0.090 Uiso 1 1 calc GR . . . .
H84C H 1.0523 0.0832 0.2162 0.090 Uiso 1 1 calc GR . . . .

loop_
_atom_site_aniso_label
_atom_site_aniso_U_11
_atom_site_aniso_U_22
_atom_site_aniso_U_33
_atom_site_aniso_U_23
_atom_site_aniso_U_13
_atom_site_aniso_U_12
Fe1 0.0328(3) 0.0250(3) 0.0323(3) 0.0006(2) -0.0034(2) -0.0044(3)
P1 0.0346(6) 0.0302(5) 0.0338(5) 0.0019(4) -0.0054(4) -0.0072(4)
P2 0.0351(6) 0.0251(5) 0.0342(5) 0.0012(4) -0.0038(4) -0.0018(4)
P3 0.0541(7) 0.0320(6) 0.0442(5) 0.0055(4) -0.0064(5) -0.0140(5)
P4 0.0399(6) 0.0421(6) 0.0397(5) -0.0082(4) -0.0020(4) 0.0011(5)
Si1 0.0338(6) 0.0266(5) 0.0358(5) 0.0016(4) 0.0005(4) -0.0025(4)
C1 0.040(2) 0.035(2) 0.0310(18) 0.0059(15) -0.0091(15) -0.0074(18)
C2 0.039(2) 0.040(2) 0.051(2) -0.0023(18) -0.0037(17) -0.0086(19)
C3 0.065(3) 0.042(3) 0.054(2) -0.007(2) -0.008(2) -0.015(2)
C4 0.047(3) 0.055(3) 0.067(3) -0.001(2) -0.017(2) -0.021(2)
C5 0.038(3) 0.058(3) 0.071(3) -0.003(2) -0.002(2) -0.010(2)
C6 0.038(3) 0.048(3) 0.051(2) -0.0088(19) -0.0033(18) -0.009(2)
C7 0.037(2) 0.043(2) 0.043(2) 0.0054(17) -0.0037(16) -0.0070(19)
C8 0.058(3) 0.044(2) 0.042(2) 0.0025(18) 0.0000(18) -0.014(2)
C9 0.085(4) 0.066(3) 0.046(2) 0.005(2) 0.010(2) -0.018(3)
C10 0.070(3) 0.072(4) 0.063(3) 0.017(3) 0.016(2) -0.022(3)
C11 0.063(3) 0.055(3) 0.069(3) 0.012(2) -0.002(2) -0.028(3)
C12 0.057(3) 0.050(3) 0.046(2) 0.0051(19) -0.0044(19) -0.019(2)
C13 0.035(2) 0.029(2) 0.045(2) 0.0027(16) -0.0094(16) -0.0057(18)
C14 0.032(2) 0.025(2) 0.049(2) 0.0004(16) -0.0088(16) -0.0069(17)
C15 0.043(2) 0.028(2) 0.057(2) -0.0079(18) -0.0067(18) -0.0049(19)
C16 0.035(2) 0.029(2) 0.085(3) -0.005(2) -0.010(2) 0.0001(19)
C17 0.050(3) 0.034(2) 0.070(3) 0.012(2) -0.021(2) -0.006(2)
C18 0.050(3) 0.036(2) 0.051(2) 0.0063(18) -0.0119(19) -0.007(2)
C19 0.044(2) 0.029(2) 0.0323(18) 0.0065(15) 0.0013(16) 0.0008(18)
C20 0.045(2) 0.0238(19) 0.0334(18) 0.0002(15) -0.0032(15) -0.0017(17)
C21 0.046(3) 0.034(2) 0.046(2) -0.0029(17) -0.0108(17) -0.0001(19)
C22 0.063(3) 0.039(2) 0.043(2) -0.0086(18) -0.0147(19) 0.002(2)
C23 0.074(3) 0.038(2) 0.043(2) -0.0100(18) -0.004(2) 0.007(2)
C24 0.050(3) 0.038(2) 0.042(2) -0.0037(18) -0.0012(17) 0.007(2)
C25 0.037(2) 0.031(2) 0.0385(19) 0.0053(15) -0.0083(16) -0.0022(18)
C26 0.043(2) 0.033(2) 0.045(2) -0.0004(17) -0.0020(17) -0.0024(19)
C27 0.052(3) 0.029(2) 0.064(3) 0.0052(19) -0.008(2) 0.004(2)
C28 0.056(3) 0.040(3) 0.053(2) 0.0127(19) -0.008(2) -0.001(2)
C29 0.057(3) 0.051(3) 0.046(2) 0.007(2) 0.0014(19) 0.002(2)
C30 0.045(2) 0.032(2) 0.041(2) 0.0055(16) -0.0025(17) 0.0051(19)
C31 0.039(2) 0.041(2) 0.0335(18) -0.0036(16) -0.0025(15) -0.0074(19)
C32 0.040(3) 0.046(3) 0.053(2) -0.0099(19) -0.0004(18) -0.001(2)
C33 0.041(3) 0.073(4) 0.074(3) -0.021(3) 0.000(2) -0.001(3)
C34 0.052(3) 0.092(4) 0.074(3) -0.018(3) 0.010(3) -0.030(3)
C35 0.074(4) 0.068(3) 0.067(3) 0.005(3) 0.004(3) -0.039(3)
C36 0.056(3) 0.051(3) 0.057(2) 0.007(2) -0.004(2) -0.016(2)
C37 0.058(3) 0.035(2) 0.055(2) 0.0097(19) 0.005(2) -0.011(2)
C38 0.104(5) 0.121(5) 0.110(4) 0.077(4) -0.058(4) -0.081(4)
C39 0.180(7) 0.033(3) 0.078(4) -0.006(2) 0.042(4) -0.021(4)
C40 0.058(3) 0.066(3) 0.054(2) -0.013(2) -0.009(2) 0.021(3)
C41 0.045(3) 0.068(3) 0.063(3) -0.009(2) 0.009(2) -0.008(2)
C42 0.057(3) 0.055(3) 0.041(2) -0.0133(19) -0.0045(19) 0.003(2)
Fe2 0.0331(3) 0.0322(3) 0.0309(3) -0.0003(2) -0.0019(2) -0.0021(3)
P5 0.0329(5) 0.0309(5) 0.0360(5) 0.0047(4) -0.0015(4) -0.0065(4)
P6 0.0358(6) 0.0313(5) 0.0409(5) -0.0062(4) -0.0051(4) -0.0026(4)
P7 0.0485(7) 0.0779(9) 0.0386(5) -0.0075(5) 0.0080(5) -0.0031(6)
P8 0.0466(7) 0.0428(6) 0.0391(5) 0.0028(4) -0.0045(4) -0.0002(5)
Si2 0.0368(6) 0.0327(6) 0.0402(5) -0.0018(4) -0.0045(4) 0.0007(5)
C43 0.049(3) 0.033(2) 0.049(2) -0.0043(18) 0.0106(18) -0.0129(19)
C44 0.052(3) 0.085(4) 0.055(3) -0.009(2) 0.008(2) -0.032(3)
C45 0.085(4) 0.124(6) 0.078(4) -0.031(4) 0.023(3) -0.069(4)
C46 0.095(5) 0.059(4) 0.113(5) -0.026(3) 0.050(4) -0.040(4)
C47 0.108(5) 0.063(4) 0.093(4) 0.028(3) 0.043(4) 0.004(4)
C48 0.062(4) 0.084(4) 0.089(4) 0.038(3) 0.016(3) -0.007(3)
C49 0.040(2) 0.029(2) 0.0379(19) 0.0039(15) -0.0086(16) -0.0037(18)
C50 0.049(3) 0.034(2) 0.043(2) 0.0029(17) 0.0005(18) -0.007(2)
C51 0.051(3) 0.048(3) 0.043(2) 0.0009(19) 0.0029(18) 0.001(2)
C52 0.050(3) 0.048(3) 0.061(3) -0.010(2) -0.004(2) 0.011(2)
C53 0.062(3) 0.030(2) 0.098(4) -0.003(2) 0.005(3) 0.002(2)
C54 0.053(3) 0.036(3) 0.080(3) 0.006(2) 0.008(2) -0.012(2)
C55 0.029(2) 0.037(2) 0.0377(19) 0.0013(16) -0.0041(15) -0.0082(17)
C56 0.031(2) 0.036(2) 0.042(2) 0.0024(16) -0.0059(16) -0.0043(18)
C57 0.047(3) 0.038(2) 0.060(2) 0.0054(19) -0.015(2) -0.006(2)
C58 0.058(3) 0.049(3) 0.057(3) 0.005(2) -0.025(2) -0.009(2)
C59 0.061(3) 0.050(3) 0.046(2) -0.0059(19) -0.018(2) -0.012(2)
C60 0.044(2) 0.036(2) 0.053(2) -0.0010(18) -0.0096(18) -0.003(2)
C61 0.047(3) 0.025(2) 0.051(2) -0.0046(17) -0.0078(18) -0.0037(19)
C62 0.050(3) 0.027(2) 0.049(2) -0.0061(17) -0.0075(18) -0.0041(19)
C63 0.058(3) 0.028(2) 0.073(3) 0.002(2) -0.006(2) -0.016(2)
C64 0.083(4) 0.034(3) 0.070(3) 0.009(2) -0.003(3) -0.018(3)
C65 0.089(4) 0.032(2) 0.070(3) 0.014(2) -0.018(3) -0.012(3)
C66 0.070(3) 0.035(2) 0.057(2) 0.005(2) -0.019(2) -0.003(2)
C67 0.039(2) 0.044(3) 0.059(2) -0.0155(19) -0.0082(18) 0.002(2)
C68 0.078(4) 0.066(3) 0.056(3) -0.022(2) -0.013(2) 0.013(3)
C69 0.076(4) 0.097(5) 0.063(3) -0.034(3) -0.022(3) 0.018(3)
C70 0.067(4) 0.090(5) 0.095(4) -0.054(4) -0.021(3) 0.018(3)
C71 0.088(4) 0.054(3) 0.111(5) -0.044(3) -0.018(3) 0.017(3)
C72 0.064(3) 0.051(3) 0.078(3) -0.020(2) -0.013(2) 0.011(3)
C73 0.039(2) 0.027(2) 0.049(2) -0.0021(16) -0.0021(17) -0.0022(18)
C74 0.053(3) 0.034(2) 0.052(2) -0.0001(18) 0.0009(19) -0.007(2)
C75 0.056(3) 0.043(3) 0.063(3) 0.000(2) 0.015(2) 0.001(2)
C76 0.044(3) 0.063(3) 0.089(4) 0.003(3) 0.010(2) -0.001(3)
C77 0.044(3) 0.068(3) 0.085(3) -0.015(3) -0.015(2) 0.003(3)
C78 0.040(3) 0.053(3) 0.066(3) -0.016(2) -0.009(2) 0.001(2)
C79 0.092(5) 0.188(8) 0.041(3) 0.018(3) 0.007(3) 0.014(5)
C80 0.090(4) 0.098(5) 0.083(4) -0.044(3) 0.031(3) -0.003(4)
C81 0.054(3) 0.085(4) 0.072(3) -0.009(3) 0.025(2) -0.005(3)
C82 0.069(3) 0.064(3) 0.061(3) 0.023(2) -0.005(2) 0.006(3)
C83 0.053(3) 0.041(2) 0.061(3) 0.002(2) -0.003(2) 0.005(2)
C84 0.061(3) 0.067(3) 0.051(2) -0.001(2) -0.018(2) 0.017(3)

_geom_special_details            
;
 All esds (except the esd in the dihedral angle between two l.s. planes)
 are estimated using the full covariance matrix.  The cell esds are taken
 into account individually in the estimation of esds in distances, angles
 and torsion angles; correlations between esds in cell parameters are only
 used when they are defined by crystal symmetry.  An approximate (isotropic)
 treatment of cell esds is used for estimating esds involving l.s. planes.
;
loop_
_geom_bond_atom_site_label_1
_geom_bond_atom_site_label_2
_geom_bond_distance
_geom_bond_site_symmetry_2
_geom_bond_publ_flag
Fe1 H1FE 1.5776 . ?
Fe1 P1 2.2050(10) . ?
Fe1 P2 2.1932(10) . ?
Fe1 P3 2.2513(11) . ?
Fe1 P4 2.2510(12) . ?
Fe1 Si1 2.2831(11) . ?
P1 C1 1.868(4) . ?
P1 C7 1.852(4) . ?
P1 C13 1.839(4) . ?
P2 C20 1.833(4) . ?
P2 C25 1.854(3) . ?
P2 C31 1.846(4) . ?
P3 C37 1.821(4) . ?
P3 C38 1.831(5) . ?
P3 C39 1.836(5) . ?
P4 C40 1.841(4) . ?
P4 C41 1.836(5) . ?
P4 C42 1.836(4) . ?
Si1 H1SI 1.466(10) . ?
Si1 C14 1.893(4) . ?
Si1 C19 1.891(4) . ?
C1 C2 1.378(5) . ?
C1 C6 1.386(6) . ?
C2 H2 0.9500 . ?
C2 C3 1.393(6) . ?
C3 H3 0.9500 . ?
C3 C4 1.367(6) . ?
C4 H4 0.9500 . ?
C4 C5 1.376(6) . ?
C5 H5 0.9500 . ?
C5 C6 1.391(6) . ?
C6 H6 0.9500 . ?
C7 C8 1.377(5) . ?
C7 C12 1.399(6) . ?
C8 H8 0.9500 . ?
C8 C9 1.382(6) . ?
C9 H9 0.9500 . ?
C9 C10 1.373(7) . ?
C10 H10 0.9500 . ?
C10 C11 1.374(7) . ?
C11 H11 0.9500 . ?
C11 C12 1.356(6) . ?
C12 H12 0.9500 . ?
C13 C14 1.396(5) . ?
C13 C18 1.399(5) . ?
C14 C15 1.391(5) . ?
C15 H15 0.9500 . ?
C15 C16 1.398(6) . ?
C16 H16 0.9500 . ?
C16 C17 1.369(6) . ?
C17 H17 0.9500 . ?
C17 C18 1.373(6) . ?
C18 H18 0.9500 . ?
C19 C20 1.390(5) . ?
C19 C24 1.394(5) . ?
C20 C21 1.410(5) . ?
C21 H21 0.9500 . ?
C21 C22 1.385(6) . ?
C22 H22 0.9500 . ?
C22 C23 1.359(6) . ?
C23 H23 0.9500 . ?
C23 C24 1.382(6) . ?
C24 H24 0.9500 . ?
C25 C26 1.398(5) . ?
C25 C30 1.378(5) . ?
C26 H26 0.9500 . ?
C26 C27 1.384(5) . ?
C27 H27 0.9500 . ?
C27 C28 1.383(6) . ?
C28 H28 0.9500 . ?
C28 C29 1.380(6) . ?
C29 H29 0.9500 . ?
C29 C30 1.381(5) . ?
C30 H30 0.9500 . ?
C31 C32 1.384(6) . ?
C31 C36 1.417(6) . ?
C32 H32 0.9500 . ?
C32 C33 1.394(6) . ?
C33 H33 0.9500 . ?
C33 C34 1.366(7) . ?
C34 H34 0.9500 . ?
C34 C35 1.382(8) . ?
C35 H35 0.9500 . ?
C35 C36 1.379(7) . ?
C36 H36 0.9500 . ?
C37 H37A 0.9800 . ?
C37 H37B 0.9800 . ?
C37 H37C 0.9800 . ?
C38 H38A 0.9800 . ?
C38 H38B 0.9800 . ?
C38 H38C 0.9800 . ?
C39 H39A 0.9800 . ?
C39 H39B 0.9800 . ?
C39 H39C 0.9800 . ?
C40 H40A 0.9800 . ?
C40 H40B 0.9800 . ?
C40 H40C 0.9800 . ?
C41 H41A 0.9800 . ?
C41 H41B 0.9800 . ?
C41 H41C 0.9800 . ?
C42 H42A 0.9800 . ?
C42 H42B 0.9800 . ?
C42 H42C 0.9800 . ?
Fe2 H2FE 1.4553 . ?
Fe2 P5 2.2093(11) . ?
Fe2 P6 2.2009(11) . ?
Fe2 P7 2.2296(12) . ?
Fe2 P8 2.2618(12) . ?
Fe2 Si2 2.2893(11) . ?
P5 C43 1.857(4) . ?
P5 C49 1.858(4) . ?
P5 C55 1.847(3) . ?
P6 C62 1.851(4) . ?
P6 C67 1.864(4) . ?
P6 C73 1.842(4) . ?
P7 C79 1.834(5) . ?
P7 C80 1.861(6) . ?
P7 C81 1.824(5) . ?
P8 C82 1.832(5) . ?
P8 C83 1.825(4) . ?
P8 C84 1.844(4) . ?
Si2 H2SI 1.485(10) . ?
Si2 C56 1.894(4) . ?
Si2 C61 1.898(4) . ?
C43 C44 1.382(6) . ?
C43 C48 1.374(6) . ?
C44 H44 0.9500 . ?
C44 C45 1.374(7) . ?
C45 H45 0.9500 . ?
C45 C46 1.359(9) . ?
C46 H46 0.9500 . ?
C46 C47 1.344(9) . ?
C47 H47 0.9500 . ?
C47 C48 1.411(8) . ?
C48 H48 0.9500 . ?
C49 C50 1.388(5) . ?
C49 C54 1.391(6) . ?
C50 H50 0.9500 . ?
C50 C51 1.381(6) . ?
C51 H51 0.9500 . ?
C51 C52 1.375(6) . ?
C52 H52 0.9500 . ?
C52 C53 1.349(7) . ?
C53 H53 0.9500 . ?
C53 C54 1.391(6) . ?
C54 H54 0.9500 . ?
C55 C56 1.400(5) . ?
C55 C60 1.394(5) . ?
C56 C57 1.389(5) . ?
C57 H57 0.9500 . ?
C57 C58 1.373(6) . ?
C58 H58 0.9500 . ?
C58 C59 1.398(6) . ?
C59 H59 0.9500 . ?
C59 C60 1.381(6) . ?
C60 H60 0.9500 . ?
C61 C62 1.383(5) . ?
C61 C66 1.413(5) . ?
C62 C63 1.395(6) . ?
C63 H63 0.9500 . ?
C63 C64 1.388(6) . ?
C64 H64 0.9500 . ?
C64 C65 1.366(7) . ?
C65 H65 0.9500 . ?
C65 C66 1.365(7) . ?
C66 H66 0.9500 . ?
C67 C68 1.386(6) . ?
C67 C72 1.386(6) . ?
C68 H68 0.9500 . ?
C68 C69 1.390(7) . ?
C69 H69 0.9500 . ?
C69 C70 1.357(8) . ?
C70 H70 0.9500 . ?
C70 C71 1.359(8) . ?
C71 H71 0.9500 . ?
C71 C72 1.392(7) . ?
C72 H72 0.9500 . ?
C73 C74 1.410(5) . ?
C73 C78 1.396(5) . ?
C74 H74 0.9500 . ?
C74 C75 1.371(6) . ?
C75 H75 0.9500 . ?
C75 C76 1.386(7) . ?
C76 H76 0.9500 . ?
C76 C77 1.364(7) . ?
C77 H77 0.9500 . ?
C77 C78 1.368(6) . ?
C78 H78 0.9500 . ?
C79 H79A 0.9800 . ?
C79 H79B 0.9800 . ?
C79 H79C 0.9800 . ?
C80 H80A 0.9800 . ?
C80 H80B 0.9800 . ?
C80 H80C 0.9800 . ?
C81 H81A 0.9800 . ?
C81 H81B 0.9800 . ?
C81 H81C 0.9800 . ?
C82 H82A 0.9800 . ?
C82 H82B 0.9800 . ?
C82 H82C 0.9800 . ?
C83 H83A 0.9800 . ?
C83 H83B 0.9800 . ?
C83 H83C 0.9800 . ?
C84 H84A 0.9800 . ?
C84 H84B 0.9800 . ?
C84 H84C 0.9800 . ?

loop_
_geom_angle_atom_site_label_1
_geom_angle_atom_site_label_2
_geom_angle_atom_site_label_3
_geom_angle
_geom_angle_site_symmetry_1
_geom_angle_site_symmetry_3
_geom_angle_publ_flag
P1 Fe1 H1FE 74.9 . . ?
P1 Fe1 P3 105.91(4) . . ?
P1 Fe1 P4 95.62(4) . . ?
P1 Fe1 Si1 81.84(4) . . ?
P2 Fe1 H1FE 74.0 . . ?
P2 Fe1 P1 146.42(4) . . ?
P2 Fe1 P3 103.29(4) . . ?
P2 Fe1 P4 95.89(4) . . ?
P2 Fe1 Si1 82.44(4) . . ?
P3 Fe1 H1FE 172.6 . . ?
P3 Fe1 Si1 89.02(4) . . ?
P4 Fe1 H1FE 88.3 . . ?
P4 Fe1 P3 98.92(4) . . ?
P4 Fe1 Si1 172.06(5) . . ?
Si1 Fe1 H1FE 83.8 . . ?
C1 P1 Fe1 122.17(11) . . ?
C7 P1 Fe1 118.18(13) . . ?
C7 P1 C1 103.96(16) . . ?
C13 P1 Fe1 113.26(11) . . ?
C13 P1 C1 97.44(17) . . ?
C13 P1 C7 97.30(17) . . ?
C20 P2 Fe1 112.72(12) . . ?
C20 P2 C25 98.89(16) . . ?
C20 P2 C31 97.65(17) . . ?
C25 P2 Fe1 122.13(12) . . ?
C31 P2 Fe1 119.46(11) . . ?
C31 P2 C25 101.60(17) . . ?
C37 P3 Fe1 118.80(14) . . ?
C37 P3 C38 96.4(3) . . ?
C37 P3 C39 96.8(2) . . ?
C38 P3 Fe1 118.53(18) . . ?
C38 P3 C39 99.3(3) . . ?
C39 P3 Fe1 121.9(2) . . ?
C40 P4 Fe1 121.88(15) . . ?
C41 P4 Fe1 119.12(16) . . ?
C41 P4 C40 96.8(2) . . ?
C42 P4 Fe1 118.85(15) . . ?
C42 P4 C40 97.4(2) . . ?
C42 P4 C41 97.5(2) . . ?
Fe1 Si1 H1SI 123.2(12) . . ?
C14 Si1 Fe1 110.65(12) . . ?
C14 Si1 H1SI 103.0(12) . . ?
C19 Si1 Fe1 109.49(12) . . ?
C19 Si1 H1SI 104.1(11) . . ?
C19 Si1 C14 104.83(16) . . ?
C2 C1 P1 122.7(3) . . ?
C2 C1 C6 117.5(4) . . ?
C6 C1 P1 119.2(3) . . ?
C1 C2 H2 119.5 . . ?
C1 C2 C3 121.0(4) . . ?
C3 C2 H2 119.5 . . ?
C2 C3 H3 119.5 . . ?
C4 C3 C2 120.9(4) . . ?
C4 C3 H3 119.5 . . ?
C3 C4 H4 120.5 . . ?
C3 C4 C5 118.9(4) . . ?
C5 C4 H4 120.5 . . ?
C4 C5 H5 119.9 . . ?
C4 C5 C6 120.2(4) . . ?
C6 C5 H5 119.9 . . ?
C1 C6 C5 121.4(4) . . ?
C1 C6 H6 119.3 . . ?
C5 C6 H6 119.3 . . ?
C8 C7 P1 125.7(3) . . ?
C8 C7 C12 117.7(4) . . ?
C12 C7 P1 116.6(3) . . ?
C7 C8 H8 119.5 . . ?
C7 C8 C9 121.1(4) . . ?
C9 C8 H8 119.5 . . ?
C8 C9 H9 120.0 . . ?
C10 C9 C8 120.0(4) . . ?
C10 C9 H9 120.0 . . ?
C9 C10 H10 120.3 . . ?
C9 C10 C11 119.4(4) . . ?
C11 C10 H10 120.3 . . ?
C10 C11 H11 119.6 . . ?
C12 C11 C10 120.7(4) . . ?
C12 C11 H11 119.6 . . ?
C7 C12 H12 119.5 . . ?
C11 C12 C7 120.9(4) . . ?
C11 C12 H12 119.5 . . ?
C14 C13 P1 114.4(3) . . ?
C14 C13 C18 120.9(4) . . ?
C18 C13 P1 124.3(3) . . ?
C13 C14 Si1 113.9(3) . . ?
C15 C14 Si1 128.1(3) . . ?
C15 C14 C13 118.0(3) . . ?
C14 C15 H15 119.8 . . ?
C14 C15 C16 120.5(4) . . ?
C16 C15 H15 119.8 . . ?
C15 C16 H16 119.7 . . ?
C17 C16 C15 120.6(4) . . ?
C17 C16 H16 119.7 . . ?
C16 C17 H17 120.0 . . ?
C16 C17 C18 120.0(4) . . ?
C18 C17 H17 120.0 . . ?
C13 C18 H18 120.0 . . ?
C17 C18 C13 120.0(4) . . ?
C17 C18 H18 120.0 . . ?
C20 C19 Si1 114.3(3) . . ?
C20 C19 C24 117.5(3) . . ?
C24 C19 Si1 128.1(3) . . ?
C19 C20 P2 115.0(3) . . ?
C19 C20 C21 121.3(3) . . ?
C21 C20 P2 123.6(3) . . ?
C20 C21 H21 120.7 . . ?
C22 C21 C20 118.6(4) . . ?
C22 C21 H21 120.7 . . ?
C21 C22 H22 119.6 . . ?
C23 C22 C21 120.7(4) . . ?
C23 C22 H22 119.6 . . ?
C22 C23 H23 119.8 . . ?
C22 C23 C24 120.5(4) . . ?
C24 C23 H23 119.8 . . ?
C19 C24 H24 119.3 . . ?
C23 C24 C19 121.3(4) . . ?
C23 C24 H24 119.3 . . ?
C26 C25 P2 120.5(3) . . ?
C30 C25 P2 121.7(3) . . ?
C30 C25 C26 117.4(3) . . ?
C25 C26 H26 119.4 . . ?
C27 C26 C25 121.1(4) . . ?
C27 C26 H26 119.4 . . ?
C26 C27 H27 120.0 . . ?
C28 C27 C26 120.1(4) . . ?
C28 C27 H27 120.0 . . ?
C27 C28 H28 120.3 . . ?
C29 C28 C27 119.4(4) . . ?
C29 C28 H28 120.3 . . ?
C28 C29 H29 120.0 . . ?
C28 C29 C30 120.0(4) . . ?
C30 C29 H29 120.0 . . ?
C25 C30 C29 122.0(4) . . ?
C25 C30 H30 119.0 . . ?
C29 C30 H30 119.0 . . ?
C32 C31 P2 125.3(3) . . ?
C32 C31 C36 118.2(4) . . ?
C36 C31 P2 116.5(3) . . ?
C31 C32 H32 119.6 . . ?
C31 C32 C33 120.7(4) . . ?
C33 C32 H32 119.6 . . ?
C32 C33 H33 120.0 . . ?
C34 C33 C32 119.9(5) . . ?
C34 C33 H33 120.0 . . ?
C33 C34 H34 119.5 . . ?
C33 C34 C35 120.9(5) . . ?
C35 C34 H34 119.5 . . ?
C34 C35 H35 120.2 . . ?
C36 C35 C34 119.6(5) . . ?
C36 C35 H35 120.2 . . ?
C31 C36 H36 119.7 . . ?
C35 C36 C31 120.5(5) . . ?
C35 C36 H36 119.7 . . ?
P3 C37 H37A 109.5 . . ?
P3 C37 H37B 109.5 . . ?
P3 C37 H37C 109.5 . . ?
H37A C37 H37B 109.5 . . ?
H37A C37 H37C 109.5 . . ?
H37B C37 H37C 109.5 . . ?
P3 C38 H38A 109.5 . . ?
P3 C38 H38B 109.5 . . ?
P3 C38 H38C 109.5 . . ?
H38A C38 H38B 109.5 . . ?
H38A C38 H38C 109.5 . . ?
H38B C38 H38C 109.5 . . ?
P3 C39 H39A 109.5 . . ?
P3 C39 H39B 109.5 . . ?
P3 C39 H39C 109.5 . . ?
H39A C39 H39B 109.5 . . ?
H39A C39 H39C 109.5 . . ?
H39B C39 H39C 109.5 . . ?
P4 C40 H40A 109.5 . . ?
P4 C40 H40B 109.5 . . ?
P4 C40 H40C 109.5 . . ?
H40A C40 H40B 109.5 . . ?
H40A C40 H40C 109.5 . . ?
H40B C40 H40C 109.5 . . ?
P4 C41 H41A 109.5 . . ?
P4 C41 H41B 109.5 . . ?
P4 C41 H41C 109.5 . . ?
H41A C41 H41B 109.5 . . ?
H41A C41 H41C 109.5 . . ?
H41B C41 H41C 109.5 . . ?
P4 C42 H42A 109.5 . . ?
P4 C42 H42B 109.5 . . ?
P4 C42 H42C 109.5 . . ?
H42A C42 H42B 109.5 . . ?
H42A C42 H42C 109.5 . . ?
H42B C42 H42C 109.5 . . ?
P5 Fe2 H2FE 76.5 . . ?
P5 Fe2 P7 105.05(5) . . ?
P5 Fe2 P8 96.30(4) . . ?
P5 Fe2 Si2 83.18(4) . . ?
P6 Fe2 H2FE 69.5 . . ?
P6 Fe2 P5 144.73(4) . . ?
P6 Fe2 P7 105.71(5) . . ?
P6 Fe2 P8 95.30(4) . . ?
P6 Fe2 Si2 82.33(4) . . ?
P7 Fe2 H2FE 166.0 . . ?
P7 Fe2 P8 99.43(5) . . ?
P7 Fe2 Si2 85.70(5) . . ?
P8 Fe2 H2FE 94.1 . . ?
P8 Fe2 Si2 174.79(5) . . ?
Si2 Fe2 H2FE 80.7 . . ?
C43 P5 Fe2 123.86(12) . . ?
C43 P5 C49 99.12(17) . . ?
C49 P5 Fe2 120.15(12) . . ?
C55 P5 Fe2 112.06(12) . . ?
C55 P5 C43 99.20(17) . . ?
C55 P5 C49 97.67(16) . . ?
C62 P6 Fe2 112.18(13) . . ?
C62 P6 C67 100.24(18) . . ?
C67 P6 Fe2 124.15(14) . . ?
C73 P6 Fe2 117.70(12) . . ?
C73 P6 C62 99.36(18) . . ?
C73 P6 C67 99.21(18) . . ?
C79 P7 Fe2 122.7(2) . . ?
C79 P7 C80 98.3(3) . . ?
C80 P7 Fe2 117.17(18) . . ?
C81 P7 Fe2 118.22(16) . . ?
C81 P7 C79 97.5(3) . . ?
C81 P7 C80 98.1(3) . . ?
C82 P8 Fe2 120.42(17) . . ?
C82 P8 C84 96.7(2) . . ?
C83 P8 Fe2 119.31(14) . . ?
C83 P8 C82 97.2(2) . . ?
C83 P8 C84 97.4(2) . . ?
C84 P8 Fe2 120.48(15) . . ?
Fe2 Si2 H2SI 124.5(10) . . ?
C56 Si2 Fe2 109.86(12) . . ?
C56 Si2 H2SI 105.6(11) . . ?
C56 Si2 C61 104.51(16) . . ?
C61 Si2 Fe2 109.37(13) . . ?
C61 Si2 H2SI 101.2(11) . . ?
C44 C43 P5 122.6(3) . . ?
C48 C43 P5 121.1(4) . . ?
C48 C43 C44 116.3(4) . . ?
C43 C44 H44 118.7 . . ?
C45 C44 C43 122.7(5) . . ?
C45 C44 H44 118.7 . . ?
C44 C45 H45 120.6 . . ?
C46 C45 C44 118.9(6) . . ?
C46 C45 H45 120.6 . . ?
C45 C46 H46 119.1 . . ?
C47 C46 C45 121.8(5) . . ?
C47 C46 H46 119.1 . . ?
C46 C47 H47 120.8 . . ?
C46 C47 C48 118.4(6) . . ?
C48 C47 H47 120.8 . . ?
C43 C48 C47 121.8(6) . . ?
C43 C48 H48 119.1 . . ?
C47 C48 H48 119.1 . . ?
C50 C49 P5 118.2(3) . . ?
C50 C49 C54 116.7(4) . . ?
C54 C49 P5 124.6(3) . . ?
C49 C50 H50 119.0 . . ?
C51 C50 C49 122.0(4) . . ?
C51 C50 H50 119.0 . . ?
C50 C51 H51 120.0 . . ?
C52 C51 C50 120.1(4) . . ?
C52 C51 H51 120.0 . . ?
C51 C52 H52 120.5 . . ?
C53 C52 C51 119.1(4) . . ?
C53 C52 H52 120.5 . . ?
C52 C53 H53 119.2 . . ?
C52 C53 C54 121.5(4) . . ?
C54 C53 H53 119.2 . . ?
C49 C54 C53 120.6(4) . . ?
C49 C54 H54 119.7 . . ?
C53 C54 H54 119.7 . . ?
C56 C55 P5 115.4(3) . . ?
C60 C55 P5 124.3(3) . . ?
C60 C55 C56 120.2(3) . . ?
C55 C56 Si2 114.3(2) . . ?
C57 C56 Si2 127.3(3) . . ?
C57 C56 C55 118.3(3) . . ?
C56 C57 H57 119.0 . . ?
C58 C57 C56 122.0(4) . . ?
C58 C57 H57 119.0 . . ?
C57 C58 H58 120.4 . . ?
C57 C58 C59 119.3(4) . . ?
C59 C58 H58 120.4 . . ?
C58 C59 H59 120.0 . . ?
C60 C59 C58 120.0(4) . . ?
C60 C59 H59 120.0 . . ?
C55 C60 H60 119.9 . . ?
C59 C60 C55 120.2(4) . . ?
C59 C60 H60 119.9 . . ?
C62 C61 Si2 114.8(3) . . ?
C62 C61 C66 118.3(4) . . ?
C66 C61 Si2 126.6(3) . . ?
C61 C62 P6 114.0(3) . . ?
C61 C62 C63 121.0(4) . . ?
C63 C62 P6 125.0(3) . . ?
C62 C63 H63 120.6 . . ?
C64 C63 C62 118.8(4) . . ?
C64 C63 H63 120.6 . . ?
C63 C64 H64 119.7 . . ?
C65 C64 C63 120.6(4) . . ?
C65 C64 H64 119.7 . . ?
C64 C65 H65 119.6 . . ?
C66 C65 C64 120.8(4) . . ?
C66 C65 H65 119.6 . . ?
C61 C66 H66 119.9 . . ?
C65 C66 C61 120.2(4) . . ?
C65 C66 H66 119.9 . . ?
C68 C67 P6 119.7(3) . . ?
C72 C67 P6 123.4(3) . . ?
C72 C67 C68 116.8(4) . . ?
C67 C68 H68 119.1 . . ?
C67 C68 C69 121.9(5) . . ?
C69 C68 H68 119.1 . . ?
C68 C69 H69 119.9 . . ?
C70 C69 C68 120.2(5) . . ?
C70 C69 H69 119.9 . . ?
C69 C70 H70 120.4 . . ?
C69 C70 C71 119.2(5) . . ?
C71 C70 H70 120.4 . . ?
C70 C71 H71 119.3 . . ?
C70 C71 C72 121.3(6) . . ?
C72 C71 H71 119.3 . . ?
C67 C72 C71 120.6(5) . . ?
C67 C72 H72 119.7 . . ?
C71 C72 H72 119.7 . . ?
C74 C73 P6 118.1(3) . . ?
C78 C73 P6 124.7(3) . . ?
C78 C73 C74 117.2(4) . . ?
C73 C74 H74 119.7 . . ?
C75 C74 C73 120.6(4) . . ?
C75 C74 H74 119.7 . . ?
C74 C75 H75 119.8 . . ?
C74 C75 C76 120.4(4) . . ?
C76 C75 H75 119.8 . . ?
C75 C76 H76 120.1 . . ?
C77 C76 C75 119.7(4) . . ?
C77 C76 H76 120.1 . . ?
C76 C77 H77 119.7 . . ?
C76 C77 C78 120.5(4) . . ?
C78 C77 H77 119.7 . . ?
C73 C78 H78 119.2 . . ?
C77 C78 C73 121.6(4) . . ?
C77 C78 H78 119.2 . . ?
P7 C79 H79A 109.5 . . ?
P7 C79 H79B 109.5 . . ?
P7 C79 H79C 109.5 . . ?
H79A C79 H79B 109.5 . . ?
H79A C79 H79C 109.5 . . ?
H79B C79 H79C 109.5 . . ?
P7 C80 H80A 109.5 . . ?
P7 C80 H80B 109.5 . . ?
P7 C80 H80C 109.5 . . ?
H80A C80 H80B 109.5 . . ?
H80A C80 H80C 109.5 . . ?
H80B C80 H80C 109.5 . . ?
P7 C81 H81A 109.5 . . ?
P7 C81 H81B 109.5 . . ?
P7 C81 H81C 109.5 . . ?
H81A C81 H81B 109.5 . . ?
H81A C81 H81C 109.5 . . ?
H81B C81 H81C 109.5 . . ?
P8 C82 H82A 109.5 . . ?
P8 C82 H82B 109.5 . . ?
P8 C82 H82C 109.5 . . ?
H82A C82 H82B 109.5 . . ?
H82A C82 H82C 109.5 . . ?
H82B C82 H82C 109.5 . . ?
P8 C83 H83A 109.5 . . ?
P8 C83 H83B 109.5 . . ?
P8 C83 H83C 109.5 . . ?
H83A C83 H83B 109.5 . . ?
H83A C83 H83C 109.5 . . ?
H83B C83 H83C 109.5 . . ?
P8 C84 H84A 109.5 . . ?
P8 C84 H84B 109.5 . . ?
P8 C84 H84C 109.5 . . ?
H84A C84 H84B 109.5 . . ?
H84A C84 H84C 109.5 . . ?
H84B C84 H84C 109.5 . . ?

loop_
_geom_torsion_atom_site_label_1
_geom_torsion_atom_site_label_2
_geom_torsion_atom_site_label_3
_geom_torsion_atom_site_label_4
_geom_torsion
_geom_torsion_site_symmetry_1
_geom_torsion_site_symmetry_2
_geom_torsion_site_symmetry_3
_geom_torsion_site_symmetry_4
_geom_torsion_publ_flag
Fe1 P1 C1 C2 -70.8(3) . . . . ?
Fe1 P1 C1 C6 100.3(3) . . . . ?
Fe1 P1 C7 C8 117.2(3) . . . . ?
Fe1 P1 C7 C12 -64.6(4) . . . . ?
Fe1 P1 C13 C14 -24.8(3) . . . . ?
Fe1 P1 C13 C18 162.9(3) . . . . ?
Fe1 P2 C20 C19 23.2(3) . . . . ?
Fe1 P2 C20 C21 -161.0(3) . . . . ?
Fe1 P2 C25 C26 67.5(3) . . . . ?
Fe1 P2 C25 C30 -105.1(3) . . . . ?
Fe1 P2 C31 C32 -123.4(3) . . . . ?
Fe1 P2 C31 C36 59.1(3) . . . . ?
Fe1 Si1 C14 C13 7.3(3) . . . . ?
Fe1 Si1 C14 C15 -173.6(3) . . . . ?
Fe1 Si1 C19 C20 -10.6(3) . . . . ?
Fe1 Si1 C19 C24 167.1(3) . . . . ?
P1 C1 C2 C3 172.7(3) . . . . ?
P1 C1 C6 C5 -171.1(3) . . . . ?
P1 C7 C8 C9 -178.0(4) . . . . ?
P1 C7 C12 C11 179.0(4) . . . . ?
P1 C13 C14 Si1 10.0(3) . . . . ?
P1 C13 C14 C15 -169.2(3) . . . . ?
P1 C13 C18 C17 170.0(3) . . . . ?
P2 C20 C21 C22 -175.4(3) . . . . ?
P2 C25 C26 C27 -174.8(3) . . . . ?
P2 C25 C30 C29 172.7(3) . . . . ?
P2 C31 C32 C33 -178.3(3) . . . . ?
P2 C31 C36 C35 177.3(3) . . . . ?
Si1 C14 C15 C16 178.7(3) . . . . ?
Si1 C19 C20 P2 -7.0(3) . . . . ?
Si1 C19 C20 C21 177.1(3) . . . . ?
Si1 C19 C24 C23 -176.6(3) . . . . ?
C1 P1 C7 C8 -21.9(4) . . . . ?
C1 P1 C7 C12 156.3(3) . . . . ?
C1 P1 C13 C14 105.1(3) . . . . ?
C1 P1 C13 C18 -67.2(4) . . . . ?
C1 C2 C3 C4 -2.0(6) . . . . ?
C2 C1 C6 C5 0.5(6) . . . . ?
C2 C3 C4 C5 0.5(7) . . . . ?
C3 C4 C5 C6 1.4(7) . . . . ?
C4 C5 C6 C1 -2.0(7) . . . . ?
C6 C1 C2 C3 1.4(6) . . . . ?
C7 P1 C1 C2 66.2(3) . . . . ?
C7 P1 C1 C6 -122.7(3) . . . . ?
C7 P1 C13 C14 -149.7(3) . . . . ?
C7 P1 C13 C18 38.0(4) . . . . ?
C7 C8 C9 C10 -0.8(8) . . . . ?
C8 C7 C12 C11 -2.7(7) . . . . ?
C8 C9 C10 C11 -3.5(8) . . . . ?
C9 C10 C11 C12 4.7(8) . . . . ?
C10 C11 C12 C7 -1.6(8) . . . . ?
C12 C7 C8 C9 3.8(7) . . . . ?
C13 P1 C1 C2 165.6(3) . . . . ?
C13 P1 C1 C6 -23.2(3) . . . . ?
C13 P1 C7 C8 -121.5(4) . . . . ?
C13 P1 C7 C12 56.7(3) . . . . ?
C13 C14 C15 C16 -2.2(5) . . . . ?
C14 Si1 C19 C20 -129.4(3) . . . . ?
C14 Si1 C19 C24 48.3(4) . . . . ?
C14 C13 C18 C17 -1.8(6) . . . . ?
C14 C15 C16 C17 -0.6(6) . . . . ?
C15 C16 C17 C18 2.3(6) . . . . ?
C16 C17 C18 C13 -1.1(6) . . . . ?
C18 C13 C14 Si1 -177.4(3) . . . . ?
C18 C13 C14 C15 3.4(5) . . . . ?
C19 Si1 C14 C13 125.3(3) . . . . ?
C19 Si1 C14 C15 -55.6(4) . . . . ?
C19 C20 C21 C22 0.1(5) . . . . ?
C20 P2 C25 C26 -168.4(3) . . . . ?
C20 P2 C25 C30 19.0(3) . . . . ?
C20 P2 C31 C32 115.1(3) . . . . ?
C20 P2 C31 C36 -62.4(3) . . . . ?
C20 C19 C24 C23 1.1(5) . . . . ?
C20 C21 C22 C23 0.4(6) . . . . ?
C21 C22 C23 C24 -0.3(6) . . . . ?
C22 C23 C24 C19 -0.5(6) . . . . ?
C24 C19 C20 P2 175.0(3) . . . . ?
C24 C19 C20 C21 -0.9(5) . . . . ?
C25 P2 C20 C19 -107.2(3) . . . . ?
C25 P2 C20 C21 68.5(3) . . . . ?
C25 P2 C31 C32 14.3(4) . . . . ?
C25 P2 C31 C36 -163.2(3) . . . . ?
C25 C26 C27 C28 2.7(6) . . . . ?
C26 C25 C30 C29 -0.1(6) . . . . ?
C26 C27 C28 C29 -1.5(6) . . . . ?
C27 C28 C29 C30 -0.4(7) . . . . ?
C28 C29 C30 C25 1.2(6) . . . . ?
C30 C25 C26 C27 -1.9(6) . . . . ?
C31 P2 C20 C19 149.7(3) . . . . ?
C31 P2 C20 C21 -34.6(3) . . . . ?
C31 P2 C25 C26 -68.7(3) . . . . ?
C31 P2 C25 C30 118.7(3) . . . . ?
C31 C32 C33 C34 0.2(6) . . . . ?
C32 C31 C36 C35 -0.3(6) . . . . ?
C32 C33 C34 C35 1.7(7) . . . . ?
C33 C34 C35 C36 -2.9(8) . . . . ?
C34 C35 C36 C31 2.1(7) . . . . ?
C36 C31 C32 C33 -0.8(6) . . . . ?
Fe2 P5 C43 C44 114.2(3) . . . . ?
Fe2 P5 C43 C48 -65.5(4) . . . . ?
Fe2 P5 C49 C50 -51.3(3) . . . . ?
Fe2 P5 C49 C54 137.3(3) . . . . ?
Fe2 P5 C55 C56 -23.3(3) . . . . ?
Fe2 P5 C55 C60 160.6(3) . . . . ?
Fe2 P6 C62 C61 27.9(3) . . . . ?
Fe2 P6 C62 C63 -153.3(3) . . . . ?
Fe2 P6 C67 C68 45.4(4) . . . . ?
Fe2 P6 C67 C72 -132.2(4) . . . . ?
Fe2 P6 C73 C74 65.4(3) . . . . ?
Fe2 P6 C73 C78 -113.0(3) . . . . ?
Fe2 Si2 C56 C55 6.7(3) . . . . ?
Fe2 Si2 C56 C57 -169.3(3) . . . . ?
Fe2 Si2 C61 C62 -6.9(3) . . . . ?
Fe2 Si2 C61 C66 166.9(3) . . . . ?
P5 C43 C44 C45 179.9(4) . . . . ?
P5 C43 C48 C47 -178.2(4) . . . . ?
P5 C49 C50 C51 -171.7(3) . . . . ?
P5 C49 C54 C53 171.3(4) . . . . ?
P5 C55 C56 Si2 9.8(4) . . . . ?
P5 C55 C56 C57 -173.8(3) . . . . ?
P5 C55 C60 C59 174.8(3) . . . . ?
P6 C62 C63 C64 -176.9(3) . . . . ?
P6 C67 C68 C69 -179.8(4) . . . . ?
P6 C67 C72 C71 179.0(4) . . . . ?
P6 C73 C74 C75 -177.3(3) . . . . ?
P6 C73 C78 C77 176.6(4) . . . . ?
Si2 C56 C57 C58 174.7(3) . . . . ?
Si2 C61 C62 P6 -12.2(4) . . . . ?
Si2 C61 C62 C63 169.0(3) . . . . ?
Si2 C61 C66 C65 -169.3(3) . . . . ?
C43 P5 C49 C50 170.5(3) . . . . ?
C43 P5 C49 C54 -0.9(4) . . . . ?
C43 P5 C55 C56 109.1(3) . . . . ?
C43 P5 C55 C60 -67.0(4) . . . . ?
C43 C44 C45 C46 -2.2(8) . . . . ?
C44 C43 C48 C47 2.0(8) . . . . ?
C44 C45 C46 C47 3.2(9) . . . . ?
C45 C46 C47 C48 -1.6(9) . . . . ?
C46 C47 C48 C43 -1.1(9) . . . . ?
C48 C43 C44 C45 -0.4(7) . . . . ?
C49 P5 C43 C44 -109.7(4) . . . . ?
C49 P5 C43 C48 70.6(4) . . . . ?
C49 P5 C55 C56 -150.3(3) . . . . ?
C49 P5 C55 C60 33.6(4) . . . . ?
C49 C50 C51 C52 0.4(6) . . . . ?
C50 C49 C54 C53 -0.2(6) . . . . ?
C50 C51 C52 C53 -1.4(6) . . . . ?
C51 C52 C53 C54 1.6(7) . . . . ?
C52 C53 C54 C49 -0.8(7) . . . . ?
C54 C49 C50 C51 0.4(6) . . . . ?
C55 P5 C43 C44 -10.3(4) . . . . ?
C55 P5 C43 C48 170.0(4) . . . . ?
C55 P5 C49 C50 69.8(3) . . . . ?
C55 P5 C49 C54 -101.6(4) . . . . ?
C55 C56 C57 C58 -1.1(6) . . . . ?
C56 Si2 C61 C62 -124.5(3) . . . . ?
C56 Si2 C61 C66 49.3(4) . . . . ?
C56 C55 C60 C59 -1.1(6) . . . . ?
C56 C57 C58 C59 -1.5(7) . . . . ?
C57 C58 C59 C60 2.9(7) . . . . ?
C58 C59 C60 C55 -1.6(7) . . . . ?
C60 C55 C56 Si2 -173.9(3) . . . . ?
C60 C55 C56 C57 2.5(6) . . . . ?
C61 Si2 C56 C55 123.9(3) . . . . ?
C61 Si2 C56 C57 -52.1(4) . . . . ?
C61 C62 C63 C64 1.8(6) . . . . ?
C62 P6 C67 C68 171.3(4) . . . . ?
C62 P6 C67 C72 -6.3(4) . . . . ?
C62 P6 C73 C74 -55.8(3) . . . . ?
C62 P6 C73 C78 125.7(4) . . . . ?
C62 C61 C66 C65 4.3(6) . . . . ?
C62 C63 C64 C65 3.0(7) . . . . ?
C63 C64 C65 C66 -4.1(7) . . . . ?
C64 C65 C66 C61 0.4(7) . . . . ?
C66 C61 C62 P6 173.5(3) . . . . ?
C66 C61 C62 C63 -5.4(6) . . . . ?
C67 P6 C62 C61 -105.7(3) . . . . ?
C67 P6 C62 C63 73.1(4) . . . . ?
C67 P6 C73 C74 -157.9(3) . . . . ?
C67 P6 C73 C78 23.7(4) . . . . ?
C67 C68 C69 C70 1.7(9) . . . . ?
C68 C67 C72 C71 1.4(7) . . . . ?
C68 C69 C70 C71 -0.6(9) . . . . ?
C69 C70 C71 C72 0.0(9) . . . . ?
C70 C71 C72 C67 -0.4(9) . . . . ?
C72 C67 C68 C69 -2.1(7) . . . . ?
C73 P6 C62 C61 153.0(3) . . . . ?
C73 P6 C62 C63 -28.1(4) . . . . ?
C73 P6 C67 C68 -87.4(4) . . . . ?
C73 P6 C67 C72 95.1(4) . . . . ?
C73 C74 C75 C76 0.1(6) . . . . ?
C74 C73 C78 C77 -1.9(6) . . . . ?
C74 C75 C76 C77 -0.9(7) . . . . ?
C75 C76 C77 C78 0.2(8) . . . . ?
C76 C77 C78 C73 1.2(8) . . . . ?
C78 C73 C74 C75 1.2(6) . . . . ?

_shelx_res_file                  
;
TITL SUN64 in P21/c #14 New: P21/c
CELL 1.54186 11.7181 18.9232 35.1134 90 91.084 90
ZERR 8 0.0007 0.0006 0.0015 0 0.004 0
LATT 1
SYMM -X,0.5+Y,0.5-Z
SFAC C H Fe P Si
UNIT 336 384 8 32 8
DFIX 1.46 0.01 Si2 H2SI Si1 H1SI

L.S. 4
PLAN  -20
TEMP -73
BOND $H
CONF
MORE -1
fmap 2
acta
SHEL 999 0.88
OMIT -10 8 12
OMIT -1 3 4
OMIT 0 1 4
OMIT 0 1 6
OMIT 2 3 6
OMIT -12 1 9
OMIT -12 8 6
OMIT 13 4 2
REM <olex2.extras>
REM <HklSrc "%.\\SUN64.hkl">
REM </olex2.extras>

WGHT    0.098000
FVAR       0.21865
FE1   3    0.528186    0.575264    0.138536    11.00000    0.03283    0.02501 =
         0.03235    0.00056   -0.00337   -0.00445
AFIX   3
H1FE  2    0.587006    0.648984    0.131486    11.00000   -1.20000
AFIX   0
P1    4    0.427091    0.624590    0.092084    11.00000    0.03455    0.03020 =
         0.03380    0.00189   -0.00544   -0.00718
P2    4    0.644963    0.592248    0.187226    11.00000    0.03512    0.02512 =
         0.03425    0.00116   -0.00379   -0.00181
P3    4    0.432451    0.476977    0.154806    11.00000    0.05412    0.03197 =
         0.04420    0.00548   -0.00640   -0.01401
P4    4    0.658588    0.525922    0.100508    11.00000    0.03992    0.04208 =
         0.03974   -0.00823   -0.00200    0.00110
SI1   5    0.407353    0.639918    0.175032    11.00000    0.03376    0.02663 =
         0.03578    0.00162    0.00055   -0.00247
H1SI  2    0.313015    0.608634    0.196093    11.00000    0.02172
C1    1    0.300398    0.580075    0.069673    11.00000    0.03972    0.03503 =
         0.03099    0.00589   -0.00909   -0.00738
C2    1    0.309567    0.521828    0.046361    11.00000    0.03918    0.04041 =
         0.05069   -0.00233   -0.00374   -0.00865
AFIX  43
H2    2    0.382911    0.506350    0.038854    11.00000   -1.20000
AFIX   0
C3    1    0.212951    0.485327    0.033647    11.00000    0.06456    0.04242 =
         0.05374   -0.00736   -0.00823   -0.01545
AFIX  43
H3    2    0.221144    0.446229    0.016949    11.00000   -1.20000
AFIX   0
C4    1    0.106501    0.504974    0.044860    11.00000    0.04721    0.05461 =
         0.06669   -0.00124   -0.01666   -0.02073
AFIX  43
H4    2    0.040950    0.479629    0.036260    11.00000   -1.20000
AFIX   0
C5    1    0.095783    0.562069    0.068813    11.00000    0.03822    0.05782 =
         0.07082   -0.00338   -0.00204   -0.01002
AFIX  43
H5    2    0.022512    0.575705    0.077311    11.00000   -1.20000
AFIX   0
C6    1    0.191899    0.599846    0.080609    11.00000    0.03824    0.04828 =
         0.05142   -0.00880   -0.00334   -0.00913
AFIX  43
H6    2    0.183041    0.640040    0.096492    11.00000   -1.20000
AFIX   0
C7    1    0.504212    0.661989    0.051187    11.00000    0.03716    0.04258 =
         0.04278    0.00543   -0.00367   -0.00700
C8    1    0.494516    0.639270    0.014009    11.00000    0.05793    0.04428 =
         0.04154    0.00253   -0.00001   -0.01369
AFIX  43
H8    2    0.442853    0.602197    0.007711    11.00000   -1.20000
AFIX   0
C9    1    0.558724    0.669533   -0.014282    11.00000    0.08500    0.06557 =
         0.04556    0.00508    0.00968   -0.01776
AFIX  43
H9    2    0.551706    0.652849   -0.039737    11.00000   -1.20000
AFIX   0
C10   1    0.632654    0.723708   -0.005606    11.00000    0.06957    0.07196 =
         0.06313    0.01717    0.01575   -0.02207
AFIX  43
H10   2    0.680089    0.742929   -0.024650    11.00000   -1.20000
AFIX   0
C11   1    0.637377    0.749865    0.030897    11.00000    0.06295    0.05465 =
         0.06942    0.01220   -0.00225   -0.02777
AFIX  43
H11   2    0.684150    0.789632    0.036588    11.00000   -1.20000
AFIX   0
C12   1    0.576005    0.719538    0.058891    11.00000    0.05748    0.05032 =
         0.04583    0.00507   -0.00436   -0.01918
AFIX  43
H12   2    0.581839    0.737625    0.084091    11.00000   -1.20000
AFIX   0
C13   1    0.354879    0.706301    0.106566    11.00000    0.03478    0.02902 =
         0.04529    0.00267   -0.00941   -0.00570
C14   1    0.334036    0.710921    0.145498    11.00000    0.03203    0.02536 =
         0.04925    0.00037   -0.00883   -0.00694
C15   1    0.262957    0.764745    0.157887    11.00000    0.04258    0.02796 =
         0.05685   -0.00791   -0.00666   -0.00490
AFIX  43
H15   2    0.245159    0.768132    0.184107    11.00000   -1.20000
AFIX   0
C16   1    0.217509    0.813898    0.132044    11.00000    0.03498    0.02933 =
         0.08511   -0.00461   -0.01038    0.00015
AFIX  43
H16   2    0.168462    0.850143    0.140824    11.00000   -1.20000
AFIX   0
C17   1    0.242991    0.810310    0.094214    11.00000    0.04971    0.03359 =
         0.06976    0.01249   -0.02086   -0.00569
AFIX  43
H17   2    0.213921    0.844954    0.077021    11.00000   -1.20000
AFIX   0
C18   1    0.310590    0.756610    0.081129    11.00000    0.05019    0.03608 =
         0.05142    0.00633   -0.01187   -0.00714
AFIX  43
H18   2    0.327274    0.753628    0.054807    11.00000   -1.20000
AFIX   0
C19   1    0.492604    0.689780    0.212583    11.00000    0.04428    0.02945 =
         0.03232    0.00651    0.00132    0.00077
C20   1    0.606430    0.669501    0.215745    11.00000    0.04494    0.02377 =
         0.03335    0.00021   -0.00324   -0.00169
C21   1    0.682740    0.703745    0.241199    11.00000    0.04584    0.03386 =
         0.04576   -0.00287   -0.01080   -0.00006
AFIX  43
H21   2    0.760410    0.689573    0.243116    11.00000   -1.20000
AFIX   0
C22   1    0.642101    0.758478    0.263350    11.00000    0.06292    0.03950 =
         0.04345   -0.00862   -0.01474    0.00158
AFIX  43
H22   2    0.692569    0.782305    0.280507    11.00000   -1.20000
AFIX   0
C23   1    0.530819    0.778473    0.260810    11.00000    0.07365    0.03830 =
         0.04268   -0.01000   -0.00418    0.00744
AFIX  43
H23   2    0.504124    0.815977    0.276267    11.00000   -1.20000
AFIX   0
C24   1    0.456214    0.744639    0.235905    11.00000    0.04996    0.03825 =
         0.04191   -0.00367   -0.00122    0.00693
AFIX  43
H24   2    0.378578    0.759056    0.234653    11.00000   -1.20000
AFIX   0
C25   1    0.661532    0.526670    0.226152    11.00000    0.03747    0.03135 =
         0.03852    0.00525   -0.00830   -0.00220
C26   1    0.711249    0.460827    0.219309    11.00000    0.04343    0.03313 =
         0.04511   -0.00040   -0.00198   -0.00244
AFIX  43
H26   2    0.742393    0.451305    0.195058    11.00000   -1.20000
AFIX   0
C27   1    0.715867    0.409283    0.247262    11.00000    0.05170    0.02933 =
         0.06360    0.00516   -0.00820    0.00431
AFIX  43
H27   2    0.752855    0.365595    0.242462    11.00000   -1.20000
AFIX   0
C28   1    0.666712    0.421287    0.282174    11.00000    0.05608    0.03955 =
         0.05302    0.01270   -0.00829   -0.00126
AFIX  43
H28   2    0.668126    0.385607    0.301210    11.00000   -1.20000
AFIX   0
C29   1    0.615586    0.485605    0.289086    11.00000    0.05663    0.05073 =
         0.04609    0.00740    0.00137    0.00166
AFIX  43
H29   2    0.581151    0.494277    0.312913    11.00000   -1.20000
AFIX   0
C30   1    0.614506    0.537339    0.261356    11.00000    0.04469    0.03241 =
         0.04098    0.00551   -0.00252    0.00514
AFIX  43
H30   2    0.580284    0.581660    0.266715    11.00000   -1.20000
AFIX   0
C31   1    0.794770    0.616748    0.178703    11.00000    0.03890    0.04122 =
         0.03352   -0.00361   -0.00249   -0.00737
C32   1    0.889426    0.579976    0.192067    11.00000    0.04021    0.04622 =
         0.05324   -0.00985   -0.00041   -0.00130
AFIX  43
H32   2    0.879399    0.537835    0.206323    11.00000   -1.20000
AFIX   0
C33   1    0.999358    0.604087    0.184842    11.00000    0.04102    0.07330 =
         0.07353   -0.02052   -0.00003   -0.00142
AFIX  43
H33   2    1.063745    0.578368    0.194098    11.00000   -1.20000
AFIX   0
C34   1    1.014356    0.664717    0.164445    11.00000    0.05164    0.09200 =
         0.07436   -0.01785    0.00991   -0.02969
AFIX  43
H34   2    1.089445    0.680182    0.159019    11.00000   -1.20000
AFIX   0
C35   1    0.921846    0.703903    0.151581    11.00000    0.07445    0.06793 =
         0.06709    0.00463    0.00415   -0.03919
AFIX  43
H35   2    0.933351    0.747104    0.138418    11.00000   -1.20000
AFIX   0
C36   1    0.812711    0.679901    0.157972    11.00000    0.05626    0.05072 =
         0.05693    0.00707   -0.00407   -0.01637
AFIX  43
H36   2    0.749055    0.705925    0.148397    11.00000   -1.20000
AFIX   0
C37   1    0.407078    0.460105    0.204986    11.00000    0.05769    0.03525 =
         0.05513    0.00974    0.00487   -0.01058
AFIX 137
H37A  2    0.479508    0.448713    0.217981    11.00000   -1.50000
H37B  2    0.354270    0.420265    0.207393    11.00000   -1.50000
H37C  2    0.373797    0.502255    0.216593    11.00000   -1.50000
AFIX   0
C38   1    0.283774    0.467578    0.138659    11.00000    0.10415    0.12055 =
         0.10962    0.07704   -0.05795   -0.08105
AFIX 137
H38A  2    0.250117    0.425935    0.150661    11.00000   -1.50000
H38B  2    0.280877    0.461941    0.110914    11.00000   -1.50000
H38C  2    0.240732    0.509825    0.145758    11.00000   -1.50000
AFIX   0
C39   1    0.484708    0.388300    0.143047    11.00000    0.18003    0.03309 =
         0.07808   -0.00560    0.04227   -0.02129
AFIX 137
H39A  2    0.494574    0.384617    0.115466    11.00000   -1.50000
H39B  2    0.429336    0.352885    0.151261    11.00000   -1.50000
H39C  2    0.558107    0.380066    0.156138    11.00000   -1.50000
AFIX   0
C40   1    0.762350    0.460276    0.118459    11.00000    0.05786    0.06576 =
         0.05429   -0.01273   -0.00901    0.02065
AFIX 137
H40A  2    0.812453    0.482243    0.137731    11.00000   -1.50000
H40B  2    0.808244    0.443072    0.097337    11.00000   -1.50000
H40C  2    0.721582    0.420570    0.129865    11.00000   -1.50000
AFIX   0
C41   1    0.761644    0.583073    0.076593    11.00000    0.04544    0.06820 =
         0.06321   -0.00940    0.00885   -0.00792
AFIX 137
H41A  2    0.808948    0.607584    0.095742    11.00000   -1.50000
H41B  2    0.720570    0.617904    0.060881    11.00000   -1.50000
H41C  2    0.810417    0.554235    0.060391    11.00000   -1.50000
AFIX   0
C42   1    0.609173    0.476501    0.058326    11.00000    0.05709    0.05521 =
         0.04131   -0.01330   -0.00449    0.00298
AFIX 137
H42A  2    0.553129    0.440978    0.065896    11.00000   -1.50000
H42B  2    0.674268    0.452997    0.046623    11.00000   -1.50000
H42C  2    0.573747    0.509149    0.039947    11.00000   -1.50000
AFIX   0

FE2   3    0.891129    0.101051    0.125202    11.00000    0.03309    0.03219 =
         0.03089   -0.00033   -0.00188   -0.00214
AFIX   3
H2FE  2    0.947529    0.100941    0.088632    11.00000   -1.20000
AFIX   0
P5    4    0.808092    0.012799    0.094197    11.00000    0.03289    0.03089 =
         0.03601    0.00468   -0.00151   -0.00651
P6    4    0.998117    0.195878    0.119324    11.00000    0.03575    0.03134 =
         0.04087   -0.00619   -0.00510   -0.00262
P7    4    0.779514    0.122130    0.174655    11.00000    0.04854    0.07787 =
         0.03859   -0.00749    0.00800   -0.00306
P8    4    1.027726    0.035215    0.154580    11.00000    0.04658    0.04278 =
         0.03914    0.00279   -0.00455   -0.00019
SI2   5    0.763438    0.168079    0.090771    11.00000    0.03678    0.03270 =
         0.04025   -0.00183   -0.00448    0.00069
H2SI  2    0.665359    0.206247    0.107307    11.00000    0.01633
C43   1    0.694080   -0.043265    0.114372    11.00000    0.04885    0.03263 =
         0.04898   -0.00428    0.01063   -0.01295
C44   1    0.583620   -0.043708    0.099850    11.00000    0.05182    0.08504 =
         0.05494   -0.00942    0.00834   -0.03247
AFIX  43
H44   2    0.565361   -0.014113    0.078747    11.00000   -1.20000
AFIX   0
C45   1    0.499122   -0.085228    0.114703    11.00000    0.08506    0.12387 =
         0.07767   -0.03083    0.02314   -0.06940
AFIX  43
H45   2    0.423395   -0.083078    0.104622    11.00000   -1.20000
AFIX   0
C46   1    0.525774   -0.129395    0.144048    11.00000    0.09531    0.05877 =
         0.11281   -0.02568    0.05045   -0.04032
AFIX  43
H46   2    0.468558   -0.159922    0.153529    11.00000   -1.20000
AFIX   0
C47   1    0.630872   -0.131090    0.160039    11.00000    0.10771    0.06269 =
         0.09296    0.02779    0.04271    0.00393
AFIX  43
H47   2    0.647624   -0.161441    0.180958    11.00000   -1.20000
AFIX   0
C48   1    0.715756   -0.086724    0.145024    11.00000    0.06162    0.08402 =
         0.08931    0.03804    0.01591   -0.00700
AFIX  43
H48   2    0.789931   -0.086906    0.156421    11.00000   -1.20000
AFIX   0
C49   1    0.896081   -0.057434    0.072248    11.00000    0.04006    0.02942 =
         0.03791    0.00392   -0.00863   -0.00370
C50   1    0.983776   -0.037025    0.048603    11.00000    0.04949    0.03416 =
         0.04340    0.00294    0.00049   -0.00665
AFIX  43
H50   2    1.003016    0.011636    0.046978    11.00000   -1.20000
AFIX   0
C51   1    1.043905   -0.085314    0.027367    11.00000    0.05126    0.04843 =
         0.04295    0.00093    0.00295    0.00060
AFIX  43
H51   2    1.103767   -0.069683    0.011556    11.00000   -1.20000
AFIX   0
C52   1    1.017226   -0.155994    0.029083    11.00000    0.05033    0.04766 =
         0.06121   -0.01039   -0.00379    0.01073
AFIX  43
H52   2    1.057179   -0.189337    0.014124    11.00000   -1.20000
AFIX   0
C53   1    0.933539   -0.177325    0.052301    11.00000    0.06216    0.02967 =
         0.09823   -0.00340    0.00521    0.00155
AFIX  43
H53   2    0.916271   -0.226258    0.054027    11.00000   -1.20000
AFIX   0
C54   1    0.871918   -0.129320    0.073782    11.00000    0.05272    0.03574 =
         0.07978    0.00613    0.00844   -0.01176
AFIX  43
H54   2    0.812779   -0.145808    0.089646    11.00000   -1.20000
AFIX   0
C55   1    0.733175    0.042873    0.050374    11.00000    0.02853    0.03674 =
         0.03772    0.00132   -0.00406   -0.00816
C56   1    0.701243    0.114185    0.049924    11.00000    0.03068    0.03616 =
         0.04247    0.00242   -0.00593   -0.00431
C57   1    0.634988    0.138594    0.019471    11.00000    0.04709    0.03812 =
         0.05986    0.00545   -0.01504   -0.00609
AFIX  43
H57   2    0.611686    0.186678    0.019122    11.00000   -1.20000
AFIX   0
C58   1    0.602143    0.095339   -0.010148    11.00000    0.05847    0.04873 =
         0.05707    0.00504   -0.02530   -0.00870
AFIX  43
H58   2    0.555245    0.113026   -0.030351    11.00000   -1.20000
AFIX   0
C59   1    0.638480    0.024971   -0.010249    11.00000    0.06126    0.05048 =
         0.04606   -0.00588   -0.01809   -0.01190
AFIX  43
H59   2    0.619242   -0.004849   -0.031168    11.00000   -1.20000
AFIX   0
C60   1    0.702354   -0.001209    0.020062    11.00000    0.04360    0.03639 =
         0.05259   -0.00100   -0.00961   -0.00329
AFIX  43
H60   2    0.725335   -0.049353    0.020257    11.00000   -1.20000
AFIX   0
C61   1    0.841894    0.243215    0.066826    11.00000    0.04711    0.02508 =
         0.05081   -0.00465   -0.00776   -0.00373
C62   1    0.955847    0.249512    0.077300    11.00000    0.04953    0.02726 =
         0.04895   -0.00609   -0.00752   -0.00413
C63   1    1.028527    0.294106    0.057452    11.00000    0.05787    0.02815 =
         0.07287    0.00199   -0.00647   -0.01627
AFIX  43
H63   2    1.107186    0.297187    0.064303    11.00000   -1.20000
AFIX   0
C64   1    0.983781    0.333907    0.027496    11.00000    0.08282    0.03437 =
         0.07006    0.00892   -0.00317   -0.01782
AFIX  43
H64   2    1.032947    0.362792    0.012955    11.00000   -1.20000
AFIX   0
C65   1    0.869785    0.331940    0.018729    11.00000    0.08900    0.03195 =
         0.07008    0.01358   -0.01823   -0.01212
AFIX  43
H65   2    0.839730    0.361799   -0.000761    11.00000   -1.20000
AFIX   0
C66   1    0.798512    0.287606    0.037623    11.00000    0.06952    0.03495 =
         0.05653    0.00487   -0.01864   -0.00325
AFIX  43
H66   2    0.719467    0.286592    0.031117    11.00000   -1.20000
AFIX   0
C67   1    1.011825    0.266522    0.156130    11.00000    0.03917    0.04351 =
         0.05853   -0.01546   -0.00816    0.00198
C68   1    1.027906    0.248269    0.194084    11.00000    0.07835    0.06616 =
         0.05553   -0.02173   -0.01340    0.01275
AFIX  43
H68   2    1.032020    0.199702    0.200822    11.00000   -1.20000
AFIX   0
C69   1    1.038182    0.299003    0.222558    11.00000    0.07629    0.09744 =
         0.06332   -0.03354   -0.02181    0.01813
AFIX  43
H69   2    1.051229    0.284884    0.248236    11.00000   -1.20000
AFIX   0
C70   1    1.029625    0.368684    0.213773    11.00000    0.06750    0.08975 =
         0.09519   -0.05408   -0.02061    0.01816
AFIX  43
H70   2    1.035838    0.403483    0.233203    11.00000   -1.20000
AFIX   0
C71   1    1.012066    0.388087    0.176863    11.00000    0.08757    0.05375 =
         0.11075   -0.04448   -0.01799    0.01709
AFIX  43
H71   2    1.006085    0.436829    0.170661    11.00000   -1.20000
AFIX   0
C72   1    1.002675    0.337964    0.147968    11.00000    0.06354    0.05078 =
         0.07849   -0.01967   -0.01271    0.01145
AFIX  43
H72   2    0.989870    0.352869    0.122407    11.00000   -1.20000
AFIX   0
C73   1    1.150237    0.182912    0.109074    11.00000    0.03862    0.02698 =
         0.04896   -0.00212   -0.00214   -0.00221
C74   1    1.178608    0.152515    0.073836    11.00000    0.05256    0.03367 =
         0.05177   -0.00014    0.00087   -0.00654
AFIX  43
H74   2    1.119863    0.141324    0.055818    11.00000   -1.20000
AFIX   0
C75   1    1.290231    0.138957    0.065334    11.00000    0.05587    0.04305 =
         0.06264    0.00018    0.01532    0.00086
AFIX  43
H75   2    1.308254    0.118528    0.041477    11.00000   -1.20000
AFIX   0
C76   1    1.376922    0.154879    0.091338    11.00000    0.04443    0.06316 =
         0.08931    0.00296    0.01007   -0.00082
AFIX  43
H76   2    1.454043    0.144803    0.085473    11.00000   -1.20000
AFIX   0
C77   1    1.351081    0.185065    0.125373    11.00000    0.04377    0.06779 =
         0.08538   -0.01462   -0.01523    0.00272
AFIX  43
H77   2    1.410524    0.196146    0.143154    11.00000   -1.20000
AFIX   0
C78   1    1.240242    0.199506    0.134104    11.00000    0.03973    0.05344 =
         0.06607   -0.01600   -0.00896    0.00133
AFIX  43
H78   2    1.224132    0.221346    0.157763    11.00000   -1.20000
AFIX   0
C79   1    0.814140    0.091082    0.222979    11.00000    0.09154    0.18809 =
         0.04125    0.01845    0.00718    0.01429
AFIX 137
H79A  2    0.751820    0.103372    0.239984    11.00000   -1.50000
H79B  2    0.884854    0.113605    0.232081    11.00000   -1.50000
H79C  2    0.824252    0.039678    0.222697    11.00000   -1.50000
AFIX   0
C80   1    0.749589    0.216237    0.186212    11.00000    0.08951    0.09786 =
         0.08283   -0.04421    0.03127   -0.00310
AFIX 137
H80A  2    0.812655    0.235467    0.201735    11.00000   -1.50000
H80B  2    0.678580    0.219326    0.200420    11.00000   -1.50000
H80C  2    0.741777    0.243468    0.162566    11.00000   -1.50000
AFIX   0
C81   1    0.632462    0.090641    0.172233    11.00000    0.05392    0.08540 =
         0.07158   -0.00854    0.02526   -0.00456
AFIX 137
H81A  2    0.599431    0.101025    0.147001    11.00000   -1.50000
H81B  2    0.587830    0.114467    0.191758    11.00000   -1.50000
H81C  2    0.631106    0.039511    0.176638    11.00000   -1.50000
AFIX   0
C82   1    0.992487   -0.050939    0.175050    11.00000    0.06926    0.06394 =
         0.06083    0.02321   -0.00516    0.00580
AFIX 137
H82A  2    0.930255   -0.045360    0.193062    11.00000   -1.50000
H82B  2    1.059784   -0.070204    0.188396    11.00000   -1.50000
H82C  2    0.968571   -0.083340    0.154641    11.00000   -1.50000
AFIX   0
C83   1    1.151241    0.006499    0.127715    11.00000    0.05311    0.04135 =
         0.06062    0.00174   -0.00305    0.00456
AFIX 137
H83A  2    1.125460   -0.021146    0.105575    11.00000   -1.50000
H83B  2    1.200872   -0.022738    0.144042    11.00000   -1.50000
H83C  2    1.193706    0.047963    0.119103    11.00000   -1.50000
AFIX   0
C84   1    1.106505    0.069935    0.196504    11.00000    0.06074    0.06662 =
         0.05142   -0.00082   -0.01750    0.01718
AFIX 137
H84A  2    1.150609    0.111568    0.189103    11.00000   -1.50000
H84B  2    1.158437    0.033510    0.206495    11.00000   -1.50000
H84C  2    1.052343    0.083179    0.216197    11.00000   -1.50000
AFIX   0
HKLF 4

REM  SUN64 in P21/c #14 New: P21/c
REM R1 =  0.0515 for    8763 Fo > 4sig(Fo)  and  0.0710 for all   11341 data
REM    885 parameters refined using      2 restraints

END

WGHT      0.0980      0.0000

REM Highest difference peak  0.782,  deepest hole -0.503,  1-sigma level  0.082
Q1    1   0.6392  0.2425  0.1138  11.00000  0.05    0.78
Q2    1   0.5588  0.5683  0.1096  11.00000  0.05    0.50
Q3    1   0.8438  0.1140  0.1491  11.00000  0.05    0.48
Q4    1   0.5481  0.5871  0.1726  11.00000  0.05    0.48
Q5    1   0.6266  0.5400  0.1257  11.00000  0.05    0.42
Q6    1   0.6157  0.5802  0.1642  11.00000  0.05    0.42
Q7    1   0.4562  0.5920  0.1115  11.00000  0.05    0.41
Q8    1   0.9007  0.1087  0.0932  11.00000  0.05    0.41
Q9    1   0.4653  0.6149  0.1451  11.00000  0.05    0.38
Q10   1   0.7469 -0.0171  0.1022  11.00000  0.05    0.38
Q11   1   0.4637  0.6491  0.0666  11.00000  0.05    0.38
Q12   1   0.5508 -0.1257  0.1237  11.00000  0.05    0.38
Q13   1   0.6387  0.5907  0.1555  11.00000  0.05    0.38
Q14   1   0.4221  0.4654  0.1812  11.00000  0.05    0.36
Q15   1   0.6276 -0.0819  0.1035  11.00000  0.05    0.35
Q16   1   0.8376  0.0838  0.1801  11.00000  0.05    0.34
Q17   1   0.7710 -0.0039  0.1130  11.00000  0.05    0.33
Q18   1   0.9315  0.0822  0.1570  11.00000  0.05    0.33
Q19   1   0.4773  0.6617  0.0391  11.00000  0.05    0.33
Q20   1   1.0718  0.1805  0.1192  11.00000  0.05    0.33
;
_shelx_res_checksum              27236
_olex2_submission_special_instructions 'No special instructions were received'
